# Supplementary material for: New data on the longhorn beetles of Mongolia with particular emphasis on the genus Eodorcadion Breuning, 1947 (Coleoptera, Cerambycidae)
Source: Zookeys. 2018 Feb 22;(739):107–50. doi: 10.3897/zookeys.739.23675 (PMC5904442; doi:10.3897/zookeys.739.23675)
Supplement: XML Treatment for Stictoleptura variicornis [file zookeys.739.23675-treatment4.xml]

<!DOCTYPE tp:taxon-treatment
  PUBLIC "-//TaxonX//DTD Taxonomic Treatment Publishing DTD v0 20100105//EN" "tax-treatment-NSO.dtd">
<tp:taxon-treatment xmlns:tp="http://www.plazi.org/taxpub"><tp:treatment-meta><kwd-group><label>Taxon classification</label><kwd><named-content xmlns:xlink="http://www.w3.org/1999/xlink" content-type="kingdom">Animalia</named-content></kwd><kwd><named-content xmlns:xlink="http://www.w3.org/1999/xlink" content-type="order">Coleoptera</named-content></kwd><kwd><named-content xmlns:xlink="http://www.w3.org/1999/xlink" content-type="family">Cerambycidae</named-content></kwd></kwd-group><mixed-citation publication-type="journal"><person-group><name><surname>Karpiński</surname><given-names>Lech</given-names></name><name><surname>Szczepański</surname><given-names>Wojciech T.</given-names></name><name><surname>Boldgiv</surname><given-names>Bazartseren</given-names></name><name><surname>Walczak</surname><given-names>Marcin</given-names></name></person-group><article-title>New data on the longhorn beetles of Mongolia with particular emphasis on the genus <italic><tp:taxon-name><tp:taxon-name-part taxon-name-part-type="genus" reg="Eodorcadion">Eodorcadion</tp:taxon-name-part></tp:taxon-name></italic> Breuning, 1947 (<tp:taxon-name><tp:taxon-name-part taxon-name-part-type="order">Coleoptera</tp:taxon-name-part></tp:taxon-name>, <tp:taxon-name><tp:taxon-name-part taxon-name-part-type="family">Cerambycidae</tp:taxon-name-part></tp:taxon-name>)</article-title><source>Zookeys</source><day>22</day><month>2</month><year>2018</year><volume>2018</volume><issue>739</issue><fpage>107</fpage><lpage>150</lpage><pub-id pub-id-type="doi">10.3897/zookeys.739.23675</pub-id></mixed-citation></tp:treatment-meta><tp:nomenclature><tp:taxon-name>
              <tp:taxon-name-part taxon-name-part-type="genus" reg="Stictoleptura">Stictoleptura</tp:taxon-name-part>
              <tp:taxon-name-part taxon-name-part-type="species" reg="variicornis">variicornis</tp:taxon-name-part>
            </tp:taxon-name><tp:taxon-authority>(Dalman, 1817)</tp:taxon-authority><xref ref-type="fig" rid="F2">Fig. 1B, C</xref></tp:nomenclature><tp:treatment-sec sec-type="material" id="SECID0EDWAE"><title>Material examined.</title><p>Selenge Aimag: 40 km NE of Zuunkharaa, dark taiga (<named-content xmlns:xlink="http://www.w3.org/1999/xlink" content-type="dwc:verbatimCoordinates" xlink:type="simple"><named-content content-type="geo-json" specific-use="{&#34;type&#34;:&#34;Point&#34;,&#34;coordinates&#34;:[107.083333,48.950000]}" id="NCID0EMWAE" xlink:type="simple">48°57'N, 107°05'E</named-content></named-content>), 1270 m a.s.l., 04 VIII 2015, 3♂♂, 3♀♀, on <italic><tp:taxon-name><tp:taxon-name-part taxon-name-part-type="genus" reg="Filipendula">Filipendula</tp:taxon-name-part> <tp:taxon-name-part taxon-name-part-type="species" reg="palmata">palmata</tp:taxon-name-part></tp:taxon-name></italic>, 7♂♂, 3♀♀, on <italic><tp:taxon-name><tp:taxon-name-part taxon-name-part-type="genus" reg="Chamaenerion">Chamaenerion</tp:taxon-name-part> <tp:taxon-name-part taxon-name-part-type="species" reg="angustifolium">angustifolium</tp:taxon-name-part></tp:taxon-name></italic>, leg. <abbrev xmlns:xlink="http://www.w3.org/1999/xlink" xlink:title="Marcin Walczak" id="ABBRID0EHXAE" xlink:type="simple">MW</abbrev>; 10♂♂, 2♀♀, on <italic><tp:taxon-name><tp:taxon-name-part taxon-name-part-type="genus" reg="Filipendula">Filipendula</tp:taxon-name-part> <tp:taxon-name-part taxon-name-part-type="species" reg="palmata">palmata</tp:taxon-name-part></tp:taxon-name></italic>, leg. <abbrev xmlns:xlink="http://www.w3.org/1999/xlink" xlink:title="Wojciech T. Szczepański" id="ABBRID0EWXAE" xlink:type="simple">WTS</abbrev>; 3♂♂, on <italic><tp:taxon-name><tp:taxon-name-part taxon-name-part-type="genus" reg="Filipendula">Filipendula</tp:taxon-name-part> <tp:taxon-name-part taxon-name-part-type="species" reg="palmata">palmata</tp:taxon-name-part></tp:taxon-name></italic>, leg. <abbrev xmlns:xlink="http://www.w3.org/1999/xlink" xlink:title="Lech Karpiński" id="ABBRID0EFYAE" xlink:type="simple">LK</abbrev>; 35 km NE of Zuunkharaa (<named-content xmlns:xlink="http://www.w3.org/1999/xlink" content-type="dwc:verbatimCoordinates" xlink:type="simple"><named-content content-type="geo-json" specific-use="{&#34;type&#34;:&#34;Point&#34;,&#34;coordinates&#34;:[106.916667,48.983333]}" id="NCID0EMYAE" xlink:type="simple">48°59'N, 106°55'E</named-content></named-content>), 1399 m a.s.l., 05 VIII 2015, 3♂♂, on <tp:taxon-name><tp:taxon-name-part taxon-name-part-type="genus" reg="Apiaceae">Apiaceae</tp:taxon-name-part></tp:taxon-name>, leg. <abbrev xmlns:xlink="http://www.w3.org/1999/xlink" xlink:title="Lech Karpiński" id="ABBRID0EXYAE" xlink:type="simple">LK</abbrev>.</p></tp:treatment-sec><tp:treatment-sec sec-type="remarks" id="SECID0E2YAE"><title>Remarks.</title><p>
              <italic><tp:taxon-name><tp:taxon-name-part taxon-name-part-type="genus" reg="Stictoleptura">Stictoleptura</tp:taxon-name-part> <tp:taxon-name-part taxon-name-part-type="species" reg="variicornis">variicornis</tp:taxon-name-part></tp:taxon-name></italic> is distributed from eastern Europe to the Pacific Ocean coast including Japan (<xref ref-type="bibr" rid="B11">Danilevsky 2017a</xref>). This species, which is rare in Europe, reaches the Białowieża Forest in Poland (<xref ref-type="bibr" rid="B20">Gutowski 1995</xref>), where it is strictly protected by European law. It inhabits dead thick-trunked trees and the stumps of various coniferous and deciduous species. The larva initially lives under the bark and then in the wood, where it usually makes a pupal cell after its second hibernation. The flight period of this beetle occurs between the second half of June to mid-August (<xref ref-type="bibr" rid="B2">Cherepanov 1990a</xref>). It is a common species in the Mongolian taiga. It was also recorded from Bulgan Aimag by <xref ref-type="bibr" rid="B28">Heyrovský (1973a)</xref>.</p><p>Although the specimens were observed on the flowers of a few plant species, they seemed to prefer <italic><tp:taxon-name><tp:taxon-name-part taxon-name-part-type="genus" reg="Filipendula">Filipendula</tp:taxon-name-part> <tp:taxon-name-part taxon-name-part-type="species" reg="palmata">palmata</tp:taxon-name-part></tp:taxon-name></italic> (Fig. <xref ref-type="fig" rid="F7">6C</xref>).</p></tp:treatment-sec><tp:treatment-sec><!--Section generated to contain objects referenced in tp:taxon-treatment.--><fig id="F2" position="float" orientation="portrait"><label>Figure 1.</label><caption><p>Photos of longhorn beetles specimens collected during the expedition to Mongolia in 2015: <bold>A</bold> <italic><tp:taxon-name><tp:taxon-name-part taxon-name-part-type="genus" reg="Gaurotes">Gaurotes</tp:taxon-name-part> <tp:taxon-name-part taxon-name-part-type="species" reg="virginea">virginea</tp:taxon-name-part> <tp:taxon-name-part taxon-name-part-type="subspecies" reg="aemula">aemula</tp:taxon-name-part></tp:taxon-name></italic> (female) <bold>B</bold> <italic><tp:taxon-name><tp:taxon-name-part taxon-name-part-type="genus" reg="Stictoleptura">Stictoleptura</tp:taxon-name-part> <tp:taxon-name-part taxon-name-part-type="species" reg="variicornis">variicornis</tp:taxon-name-part></tp:taxon-name></italic> (male) <bold>C</bold> <italic><tp:taxon-name><tp:taxon-name-part taxon-name-part-type="genus" reg="Stictoleptura">S.</tp:taxon-name-part> <tp:taxon-name-part taxon-name-part-type="species" reg="variicornis">variicornis</tp:taxon-name-part></tp:taxon-name></italic> (female) <bold>D</bold> <italic><tp:taxon-name><tp:taxon-name-part taxon-name-part-type="genus" reg="Anastrangalia">Anastrangalia</tp:taxon-name-part> <tp:taxon-name-part taxon-name-part-type="species" reg="sequensi">sequensi</tp:taxon-name-part></tp:taxon-name></italic> (male) <bold>E</bold> <italic><tp:taxon-name><tp:taxon-name-part taxon-name-part-type="genus" reg="Anastrangalia">A.</tp:taxon-name-part> <tp:taxon-name-part taxon-name-part-type="species" reg="sequensi">sequensi</tp:taxon-name-part></tp:taxon-name></italic> (male, melanistic form) <bold>F</bold> <italic><tp:taxon-name><tp:taxon-name-part taxon-name-part-type="genus" reg="Anastrangalia">A.</tp:taxon-name-part> <tp:taxon-name-part taxon-name-part-type="species" reg="sequensi">sequensi</tp:taxon-name-part></tp:taxon-name></italic> (female) <bold>G</bold> <italic><tp:taxon-name><tp:taxon-name-part taxon-name-part-type="genus" reg="Pachyta">Pachyta</tp:taxon-name-part> <tp:taxon-name-part taxon-name-part-type="species" reg="lamed">lamed</tp:taxon-name-part></tp:taxon-name></italic> (male) <bold>H</bold> <italic><tp:taxon-name><tp:taxon-name-part taxon-name-part-type="genus" reg="Lepturalia">Lepturalia</tp:taxon-name-part> <tp:taxon-name-part taxon-name-part-type="species" reg="nigripes">nigripes</tp:taxon-name-part> <tp:taxon-name-part taxon-name-part-type="subspecies" reg="rufipennis">rufipennis</tp:taxon-name-part></tp:taxon-name></italic> (male) <bold>I</bold> <italic><tp:taxon-name><tp:taxon-name-part taxon-name-part-type="genus" reg="Pachytodes">Pachytodes</tp:taxon-name-part> <tp:taxon-name-part taxon-name-part-type="species" reg="longipes">longipes</tp:taxon-name-part></tp:taxon-name></italic> (female).</p></caption><graphic xmlns:xlink="http://www.w3.org/1999/xlink" xlink:href="zookeys-739-107-g002.jpg" position="float" orientation="portrait" xlink:type="simple" id="oo_187654.jpg"/></fig><fig id="F7" position="float" orientation="portrait"><label>Figure 6.</label><caption><p>Field photos of imagines in nature, immature stages and habitats of typical Mongolian cerambycid species: <bold>A</bold> spruces, firs and birches in dark taiga, the habitat of <italic><tp:taxon-name><tp:taxon-name-part taxon-name-part-type="genus" reg="Pachyta">Pachyta</tp:taxon-name-part> <tp:taxon-name-part taxon-name-part-type="species" reg="lamed">lamed</tp:taxon-name-part></tp:taxon-name></italic>, <italic><tp:taxon-name><tp:taxon-name-part taxon-name-part-type="genus" reg="Pachyta">P.</tp:taxon-name-part> <tp:taxon-name-part taxon-name-part-type="species" reg="quadrimaculata">quadrimaculata</tp:taxon-name-part></tp:taxon-name></italic> and <italic><tp:taxon-name><tp:taxon-name-part taxon-name-part-type="genus" reg="Lepturobosca">Lepturobosca</tp:taxon-name-part> <tp:taxon-name-part taxon-name-part-type="species" reg="virens">virens</tp:taxon-name-part></tp:taxon-name></italic> <bold>B</bold> site with fireweed <italic><tp:taxon-name><tp:taxon-name-part taxon-name-part-type="genus" reg="Chamaenerion">Chamaenerion</tp:taxon-name-part> <tp:taxon-name-part taxon-name-part-type="species" reg="angustifolium">angustifolium</tp:taxon-name-part></tp:taxon-name></italic> in dark taiga, the habitat of several anthopilous species e.g., <italic><tp:taxon-name><tp:taxon-name-part taxon-name-part-type="genus" reg="Gaurotes">Gaurotes</tp:taxon-name-part> <tp:taxon-name-part taxon-name-part-type="species" reg="virginea">virginea</tp:taxon-name-part> <tp:taxon-name-part taxon-name-part-type="subspecies" reg="aemula">aemula</tp:taxon-name-part></tp:taxon-name></italic>, <italic><tp:taxon-name><tp:taxon-name-part taxon-name-part-type="genus" reg="Stictoleptura">Stictoleptura</tp:taxon-name-part> <tp:taxon-name-part taxon-name-part-type="species" reg="variicornis">variicornis</tp:taxon-name-part></tp:taxon-name></italic> <bold>C</bold> male of <italic><tp:taxon-name><tp:taxon-name-part taxon-name-part-type="genus" reg="Stictoleptura">S.</tp:taxon-name-part> <tp:taxon-name-part taxon-name-part-type="species" reg="variicornis">variicornis</tp:taxon-name-part></tp:taxon-name></italic> on <italic><tp:taxon-name><tp:taxon-name-part taxon-name-part-type="genus" reg="Filipendula">Filipendula</tp:taxon-name-part> <tp:taxon-name-part taxon-name-part-type="species" reg="palmata">palmata</tp:taxon-name-part></tp:taxon-name></italic> <bold>D</bold> males of <italic><tp:taxon-name><tp:taxon-name-part taxon-name-part-type="genus" reg="Anastrangalia">Anastrangalia</tp:taxon-name-part> <tp:taxon-name-part taxon-name-part-type="species" reg="sequensi">sequensi</tp:taxon-name-part></tp:taxon-name></italic> on <italic><tp:taxon-name><tp:taxon-name-part taxon-name-part-type="genus" reg="Seseli">Seseli</tp:taxon-name-part> <tp:taxon-name-part taxon-name-part-type="species" reg="condensatum">condensatum</tp:taxon-name-part></tp:taxon-name></italic> <bold>E</bold> larches in forest steppe, the habitat of <italic><tp:taxon-name><tp:taxon-name-part taxon-name-part-type="genus" reg="Anastrangalia">A.</tp:taxon-name-part> <tp:taxon-name-part taxon-name-part-type="species" reg="sequensi">sequensi</tp:taxon-name-part></tp:taxon-name></italic> <bold>F</bold> riverbank in light taiga, the habitat of <italic><tp:taxon-name><tp:taxon-name-part taxon-name-part-type="genus" reg="Pachytodes">Pachytodes</tp:taxon-name-part> <tp:taxon-name-part taxon-name-part-type="species" reg="longipes">longipes</tp:taxon-name-part></tp:taxon-name></italic> <bold>G</bold> larva of <italic><tp:taxon-name><tp:taxon-name-part taxon-name-part-type="genus" reg="Oedecnema">Oedecnema</tp:taxon-name-part> <tp:taxon-name-part taxon-name-part-type="species" reg="gebleri">gebleri</tp:taxon-name-part></tp:taxon-name></italic> in larch wood <bold>H</bold> burned larches in forest steppe, the habitat of <italic><tp:taxon-name><tp:taxon-name-part taxon-name-part-type="genus" reg="Oedecnema">O.</tp:taxon-name-part> <tp:taxon-name-part taxon-name-part-type="species" reg="gebleri">gebleri</tp:taxon-name-part></tp:taxon-name></italic> and <italic><tp:taxon-name><tp:taxon-name-part taxon-name-part-type="genus" reg="Anastrangalia">A.</tp:taxon-name-part> <tp:taxon-name-part taxon-name-part-type="species" reg="sequensi">sequensi</tp:taxon-name-part></tp:taxon-name></italic>.</p></caption><graphic xmlns:xlink="http://www.w3.org/1999/xlink" xlink:href="zookeys-739-107-g007.jpg" position="float" orientation="portrait" xlink:type="simple" id="oo_187659.jpg"/></fig></tp:treatment-sec><ref-list><ref id="B11"><mixed-citation xmlns:xlink="http://www.w3.org/1999/xlink" xlink:type="simple">
          <person-group><name name-style="western"><surname>Danilevsky</surname><given-names>ML</given-names></name></person-group> (<year>2017a</year>) Catalogue of Palaearctic <tp:taxon-name><tp:taxon-name-part taxon-name-part-type="superfamily">Cerambycoidea</tp:taxon-name-part></tp:taxon-name>. [Updated: 15.02.2017] <ext-link xlink:type="simple" ext-link-type="uri" xlink:href="http://cerambycidae.net/catalog.pdf">http://cerambycidae.net/catalog.pdf</ext-link> [accessed on 01 May 2017]</mixed-citation></ref><ref id="B20"><mixed-citation xmlns:xlink="http://www.w3.org/1999/xlink" xlink:type="simple">
          <person-group><name name-style="western"><surname>Gutowski</surname><given-names>JM</given-names></name></person-group> (<year>1995</year>) <article-title>Kózkowate (<tp:taxon-name><tp:taxon-name-part taxon-name-part-type="order">Coleoptera</tp:taxon-name-part></tp:taxon-name>: <tp:taxon-name><tp:taxon-name-part taxon-name-part-type="family">Cerambycidae</tp:taxon-name-part></tp:taxon-name>) wschodniej części Polski.</article-title> <source>Prace IBL</source> <volume>811</volume>: <fpage>3</fpage>–<lpage>190</lpage>.</mixed-citation></ref><ref id="B2"><mixed-citation xmlns:xlink="http://www.w3.org/1999/xlink" xlink:type="simple">
          <person-group><name name-style="western"><surname>Cherepanov</surname><given-names>AI</given-names></name></person-group> (<year>1990a</year>) <source><tp:taxon-name><tp:taxon-name-part taxon-name-part-type="family">Cerambycidae</tp:taxon-name-part></tp:taxon-name> of northern Asia. Vol. 1, <tp:taxon-name><tp:taxon-name-part taxon-name-part-type="subfamily">Prioninae</tp:taxon-name-part></tp:taxon-name>, <tp:taxon-name><tp:taxon-name-part taxon-name-part-type="subfamily">Disteniinae</tp:taxon-name-part></tp:taxon-name>, <tp:taxon-name><tp:taxon-name-part taxon-name-part-type="subfamily">Lepturinae</tp:taxon-name-part></tp:taxon-name>, <tp:taxon-name><tp:taxon-name-part taxon-name-part-type="subfamily">Aseminae</tp:taxon-name-part></tp:taxon-name>.</source> <publisher-name>Oxonian Press</publisher-name>, <publisher-loc>New Delhi</publisher-loc>, <size units="page">642 pp</size>.</mixed-citation></ref><ref id="B28"><mixed-citation xmlns:xlink="http://www.w3.org/1999/xlink" xlink:type="simple">
          <person-group><name name-style="western"><surname>Heyrovský</surname><given-names>L</given-names></name></person-group> (<year>1973a</year>) <article-title>Ergebnisse der zoologischen Forschungen von Dr. Kaszab in der Mongolei, 253. <tp:taxon-name><tp:taxon-name-part taxon-name-part-type="family">Cerambycidae</tp:taxon-name-part></tp:taxon-name> VI (<tp:taxon-name><tp:taxon-name-part taxon-name-part-type="order">Coleoptera</tp:taxon-name-part></tp:taxon-name>). Faunistische Abhandlungen.</article-title> <source>Staatliches Museum für Tierkunde in Dresden</source> <volume>4</volume>(<issue>14</issue>): <fpage>119</fpage>–<lpage>125</lpage>.</mixed-citation></ref></ref-list></tp:taxon-treatment>
