# Supplementary material for: New data on the longhorn beetles of Mongolia with particular emphasis on the genus Eodorcadion Breuning, 1947 (Coleoptera, Cerambycidae)
Source: Zookeys. 2018 Feb 22;(739):107–50. doi: 10.3897/zookeys.739.23675 (PMC5904442; doi:10.3897/zookeys.739.23675)
Supplement: XML Treatment for Leptura annularis [file zookeys.739.23675-treatment11.xml]

<!DOCTYPE tp:taxon-treatment
  PUBLIC "-//TaxonX//DTD Taxonomic Treatment Publishing DTD v0 20100105//EN" "tax-treatment-NSO.dtd">
<tp:taxon-treatment xmlns:tp="http://www.plazi.org/taxpub"><tp:treatment-meta><kwd-group><label>Taxon classification</label><kwd><named-content xmlns:xlink="http://www.w3.org/1999/xlink" content-type="kingdom">Animalia</named-content></kwd><kwd><named-content xmlns:xlink="http://www.w3.org/1999/xlink" content-type="order">Coleoptera</named-content></kwd><kwd><named-content xmlns:xlink="http://www.w3.org/1999/xlink" content-type="family">Cerambycidae</named-content></kwd></kwd-group><mixed-citation publication-type="journal"><person-group><name><surname>Karpiński</surname><given-names>Lech</given-names></name><name><surname>Szczepański</surname><given-names>Wojciech T.</given-names></name><name><surname>Boldgiv</surname><given-names>Bazartseren</given-names></name><name><surname>Walczak</surname><given-names>Marcin</given-names></name></person-group><article-title>New data on the longhorn beetles of Mongolia with particular emphasis on the genus <italic><tp:taxon-name><tp:taxon-name-part taxon-name-part-type="genus" reg="Eodorcadion">Eodorcadion</tp:taxon-name-part></tp:taxon-name></italic> Breuning, 1947 (<tp:taxon-name><tp:taxon-name-part taxon-name-part-type="order">Coleoptera</tp:taxon-name-part></tp:taxon-name>, <tp:taxon-name><tp:taxon-name-part taxon-name-part-type="family">Cerambycidae</tp:taxon-name-part></tp:taxon-name>)</article-title><source>Zookeys</source><day>22</day><month>2</month><year>2018</year><volume>2018</volume><issue>739</issue><fpage>107</fpage><lpage>150</lpage><pub-id pub-id-type="doi">10.3897/zookeys.739.23675</pub-id></mixed-citation></tp:treatment-meta><tp:nomenclature><tp:taxon-name>
              <tp:taxon-name-part taxon-name-part-type="genus" reg="Leptura">Leptura</tp:taxon-name-part>
              <tp:taxon-name-part taxon-name-part-type="species" reg="annularis">annularis</tp:taxon-name-part>
            </tp:taxon-name><tp:taxon-authority>Fabricius, 1801</tp:taxon-authority></tp:nomenclature><tp:treatment-sec sec-type="material" id="SECID0EOWAG"><title>Material examined.</title><p>Selenge Aimag: 40 km NE of Zuunkharaa (<named-content xmlns:xlink="http://www.w3.org/1999/xlink" content-type="dwc:verbatimCoordinates" xlink:type="simple"><named-content content-type="geo-json" specific-use="{&#34;type&#34;:&#34;Point&#34;,&#34;coordinates&#34;:[107.083333,48.950000]}" id="NCID0EXWAG" xlink:type="simple">48°57'N, 107°05'E</named-content></named-content>), 1270 m a.s.l., 04 VIII 2015, 1♂, on <italic><tp:taxon-name><tp:taxon-name-part taxon-name-part-type="genus" reg="Filipendula">Filipendula</tp:taxon-name-part> <tp:taxon-name-part taxon-name-part-type="species" reg="palmata">palmata</tp:taxon-name-part></tp:taxon-name></italic>, leg. <abbrev xmlns:xlink="http://www.w3.org/1999/xlink" xlink:title="Marcin Walczak" id="ABBRID0EHXAG" xlink:type="simple">MW</abbrev>; 2♂♂, 2♀♀, on <italic><tp:taxon-name><tp:taxon-name-part taxon-name-part-type="genus" reg="Chamaenerion">Chamaenerion</tp:taxon-name-part> <tp:taxon-name-part taxon-name-part-type="species" reg="angustifolium">angustifolium</tp:taxon-name-part></tp:taxon-name></italic>, leg. <abbrev xmlns:xlink="http://www.w3.org/1999/xlink" xlink:title="Marcin Walczak" id="ABBRID0EWXAG" xlink:type="simple">MW</abbrev>; 4♂♂, 1♀, on <italic><tp:taxon-name><tp:taxon-name-part taxon-name-part-type="genus" reg="Chamaenerion">Chamaenerion</tp:taxon-name-part> <tp:taxon-name-part taxon-name-part-type="species" reg="angustifolium">angustifolium</tp:taxon-name-part></tp:taxon-name></italic>, leg. <abbrev xmlns:xlink="http://www.w3.org/1999/xlink" xlink:title="Wojciech T. Szczepański" id="ABBRID0EFYAG" xlink:type="simple">WTS</abbrev>; 2♂♂, <!--PageBreak-->on <italic><tp:taxon-name><tp:taxon-name-part taxon-name-part-type="genus" reg="Chamaenerion">Chamaenerion</tp:taxon-name-part> <tp:taxon-name-part taxon-name-part-type="species" reg="angustifolium">angustifolium</tp:taxon-name-part></tp:taxon-name></italic>, leg. <abbrev xmlns:xlink="http://www.w3.org/1999/xlink" xlink:title="Lech Karpiński" id="ABBRID0EWYAG" xlink:type="simple">LK</abbrev>; 35 km NE of Zuunkharaa (<named-content xmlns:xlink="http://www.w3.org/1999/xlink" content-type="dwc:verbatimCoordinates" xlink:type="simple"><named-content content-type="geo-json" specific-use="{&#34;type&#34;:&#34;Point&#34;,&#34;coordinates&#34;:[106.916667,48.983333]}" id="NCID0E4YAG" xlink:type="simple">48°59'N, 106°55'E</named-content></named-content>), 1399 m a.s.l., 05 VIII 2015, 1♀, on <italic><tp:taxon-name><tp:taxon-name-part taxon-name-part-type="genus" reg="Chamaenerion">Chamaenerion</tp:taxon-name-part> <tp:taxon-name-part taxon-name-part-type="species" reg="angustifolium">angustifolium</tp:taxon-name-part></tp:taxon-name></italic>, leg. <abbrev xmlns:xlink="http://www.w3.org/1999/xlink" xlink:title="Lech Karpiński" id="ABBRID0ENZAG" xlink:type="simple">LK</abbrev>.</p></tp:treatment-sec><tp:treatment-sec sec-type="remarks" id="SECID0ERZAG"><title>Remarks.</title><p>This species is widely distributed from Europe, where it is considered to be a montane subalpine species, to the Pacific Ocean, including Mongolia, China, and the Korean peninsula. A closely related species <italic><tp:taxon-name><tp:taxon-name-part taxon-name-part-type="genus" reg="Leptura">Leptura</tp:taxon-name-part> <tp:taxon-name-part taxon-name-part-type="species" reg="mimica">mimica</tp:taxon-name-part></tp:taxon-name></italic> Bates, 1884 is endemic to Japan and Sakhalin Islands. Its divergence has been confirmed in both morphological and genetic studies (<xref ref-type="bibr" rid="B43">Makihara and Saito 1985</xref>, <xref ref-type="bibr" rid="B44">Makihara et al. 1991</xref>, <xref ref-type="bibr" rid="B60">Saito et al. 2002</xref>, <xref ref-type="bibr" rid="B59">Rossa et al. 2017</xref>). The biology of <italic><tp:taxon-name><tp:taxon-name-part taxon-name-part-type="genus" reg="Leptura">L.</tp:taxon-name-part> <tp:taxon-name-part taxon-name-part-type="species" reg="annularis">annularis</tp:taxon-name-part></tp:taxon-name></italic> is similar to that of the previously described species (<xref ref-type="bibr" rid="B64">Švácha and Danilevsky 1989</xref>).</p></tp:treatment-sec><ref-list><ref id="B43"><mixed-citation xmlns:xlink="http://www.w3.org/1999/xlink" xlink:type="simple">
          <person-group><name name-style="western"><surname>Makihara</surname><given-names>H</given-names></name><name name-style="western"><surname>Saito</surname><given-names>A</given-names></name></person-group> (<year>1985</year>) <article-title>Studies on <italic><tp:taxon-name><tp:taxon-name-part taxon-name-part-type="genus">Leptura</tp:taxon-name-part> <tp:taxon-name-part taxon-name-part-type="species">arcuata</tp:taxon-name-part></tp:taxon-name></italic> (1), (Coleopt., <tp:taxon-name><tp:taxon-name-part taxon-name-part-type="family">Cerambycidae</tp:taxon-name-part></tp:taxon-name>).</article-title> <source>Elytra</source> <volume>12</volume>: <fpage>5</fpage>–<lpage>10</lpage>.</mixed-citation></ref><ref id="B44"><mixed-citation xmlns:xlink="http://www.w3.org/1999/xlink" xlink:type="simple">
          <person-group><name name-style="western"><surname>Makihara</surname><given-names>M</given-names></name><name name-style="western"><surname>Saito</surname><given-names>A</given-names></name><name name-style="western"><surname>Satô</surname><given-names>M</given-names></name></person-group> (<year>1991</year>) <article-title>Studies on the <italic><tp:taxon-name><tp:taxon-name-part taxon-name-part-type="genus">Leptura</tp:taxon-name-part> <tp:taxon-name-part taxon-name-part-type="species">arcuata</tp:taxon-name-part></tp:taxon-name></italic> species-group (2), (<tp:taxon-name><tp:taxon-name-part taxon-name-part-type="order">Coleoptera</tp:taxon-name-part></tp:taxon-name>, <tp:taxon-name><tp:taxon-name-part taxon-name-part-type="family">Cerambycidae</tp:taxon-name-part></tp:taxon-name>).</article-title> <source>Elytra</source> <volume>19</volume>: <fpage>5</fpage>–<lpage>18</lpage>.</mixed-citation></ref><ref id="B60"><mixed-citation xmlns:xlink="http://www.w3.org/1999/xlink" xlink:type="simple">
          <person-group><name name-style="western"><surname>Saito</surname><given-names>S</given-names></name><name name-style="western"><surname>Saito</surname><given-names>A</given-names></name><name name-style="western"><surname>Kim</surname><given-names>C-G</given-names></name><name name-style="western"><surname>Su</surname><given-names>Z-H</given-names></name><name name-style="western"><surname>Osawa</surname><given-names>S</given-names></name></person-group> (<year>2002</year>) <article-title>Phylogeny of the <italic><tp:taxon-name><tp:taxon-name-part taxon-name-part-type="genus">Leptura</tp:taxon-name-part> <tp:taxon-name-part taxon-name-part-type="species">arcuata</tp:taxon-name-part></tp:taxon-name></italic> Complex (<tp:taxon-name><tp:taxon-name-part taxon-name-part-type="order">Coleoptera</tp:taxon-name-part></tp:taxon-name>, <tp:taxon-name><tp:taxon-name-part taxon-name-part-type="family">Cerambycidae</tp:taxon-name-part></tp:taxon-name>) as deduced from mitochondrial ND5 gene sequences.</article-title> <source>Special bulletin of the Japanese Society of Coleopterology</source> <volume>5</volume>: <fpage>381</fpage>–<lpage>391</lpage>.</mixed-citation></ref><ref id="B59"><mixed-citation xmlns:xlink="http://www.w3.org/1999/xlink" xlink:type="simple">
          <person-group><name name-style="western"><surname>Rossa</surname><given-names>R</given-names></name><name name-style="western"><surname>Goczał</surname><given-names>J</given-names></name><name name-style="western"><surname>Pawliczek</surname><given-names>B</given-names></name><name name-style="western"><surname>Ohbayashi</surname><given-names>N</given-names></name></person-group> (<year>2017</year>) <article-title>Hind wing variation in <italic><tp:taxon-name><tp:taxon-name-part taxon-name-part-type="genus">Leptura</tp:taxon-name-part> <tp:taxon-name-part taxon-name-part-type="species">annularis</tp:taxon-name-part></tp:taxon-name></italic> complex among European and Asiatic populations (<tp:taxon-name><tp:taxon-name-part taxon-name-part-type="order">Coleoptera</tp:taxon-name-part></tp:taxon-name>, <tp:taxon-name><tp:taxon-name-part taxon-name-part-type="family">Cerambycidae</tp:taxon-name-part></tp:taxon-name>).</article-title> <source>ZooKeys</source> <volume>724</volume>: <fpage>31</fpage>–<lpage>42</lpage>. <ext-link xlink:type="simple" ext-link-type="doi" xlink:href="10.3897/zookeys.724.20667">https://doi.org/10.3897/zookeys.724.20667</ext-link></mixed-citation></ref><ref id="B64"><mixed-citation xmlns:xlink="http://www.w3.org/1999/xlink" xlink:type="simple">
          <person-group><name name-style="western"><surname>Švácha</surname><given-names>P</given-names></name><name name-style="western"><surname>Danilevsky</surname><given-names>ML</given-names></name></person-group> (<year>1989</year>) <article-title>Cerambycoid larvae of Europe and Soviet Union (<tp:taxon-name><tp:taxon-name-part taxon-name-part-type="order">Coleoptera</tp:taxon-name-part></tp:taxon-name>, <tp:taxon-name><tp:taxon-name-part taxon-name-part-type="superfamily">Cerambycoidea</tp:taxon-name-part></tp:taxon-name>). Part III. Acta Universitatis <tp:taxon-name><tp:taxon-name-part taxon-name-part-type="subfamily">Carolinae</tp:taxon-name-part></tp:taxon-name>.</article-title> <source>Biologica</source> <volume>32</volume>(<issue>1–2</issue>): <fpage>1</fpage>–<lpage>205</lpage>.</mixed-citation></ref></ref-list></tp:taxon-treatment>
