# Supplementary material for: New data on the longhorn beetles of Mongolia with particular emphasis on the genus Eodorcadion Breuning, 1947 (Coleoptera, Cerambycidae)
Source: Zookeys. 2018 Feb 22;(739):107–50. doi: 10.3897/zookeys.739.23675 (PMC5904442; doi:10.3897/zookeys.739.23675)
Supplement: XML Treatment for Lepturalia nigripes rufipennis [file zookeys.739.23675-treatment12.xml]

<!DOCTYPE tp:taxon-treatment
  PUBLIC "-//TaxonX//DTD Taxonomic Treatment Publishing DTD v0 20100105//EN" "tax-treatment-NSO.dtd">
<tp:taxon-treatment xmlns:tp="http://www.plazi.org/taxpub"><tp:treatment-meta><kwd-group><label>Taxon classification</label><kwd><named-content xmlns:xlink="http://www.w3.org/1999/xlink" content-type="kingdom">Animalia</named-content></kwd><kwd><named-content xmlns:xlink="http://www.w3.org/1999/xlink" content-type="order">Coleoptera</named-content></kwd><kwd><named-content xmlns:xlink="http://www.w3.org/1999/xlink" content-type="family">Cerambycidae</named-content></kwd></kwd-group><mixed-citation publication-type="journal"><person-group><name><surname>Karpiński</surname><given-names>Lech</given-names></name><name><surname>Szczepański</surname><given-names>Wojciech T.</given-names></name><name><surname>Boldgiv</surname><given-names>Bazartseren</given-names></name><name><surname>Walczak</surname><given-names>Marcin</given-names></name></person-group><article-title>New data on the longhorn beetles of Mongolia with particular emphasis on the genus <italic><tp:taxon-name><tp:taxon-name-part taxon-name-part-type="genus" reg="Eodorcadion">Eodorcadion</tp:taxon-name-part></tp:taxon-name></italic> Breuning, 1947 (<tp:taxon-name><tp:taxon-name-part taxon-name-part-type="order">Coleoptera</tp:taxon-name-part></tp:taxon-name>, <tp:taxon-name><tp:taxon-name-part taxon-name-part-type="family">Cerambycidae</tp:taxon-name-part></tp:taxon-name>)</article-title><source>Zookeys</source><day>22</day><month>2</month><year>2018</year><volume>2018</volume><issue>739</issue><fpage>107</fpage><lpage>150</lpage><pub-id pub-id-type="doi">10.3897/zookeys.739.23675</pub-id></mixed-citation></tp:treatment-meta><tp:nomenclature><tp:taxon-name>
              <tp:taxon-name-part taxon-name-part-type="genus" reg="Lepturalia">Lepturalia</tp:taxon-name-part>
              <tp:taxon-name-part taxon-name-part-type="species" reg="nigripes">nigripes</tp:taxon-name-part>
              <tp:taxon-name-part taxon-name-part-type="subspecies" reg="rufipennis">rufipennis</tp:taxon-name-part>
            </tp:taxon-name><tp:taxon-authority>(Blessig, 1873)</tp:taxon-authority><xref ref-type="fig" rid="F2">Fig. 1H</xref></tp:nomenclature><tp:treatment-sec sec-type="material" id="SECID0EN3AG"><title>Material examined.</title><p>Töv Aimag: 70 km NE of Ulaanbaatar (<named-content xmlns:xlink="http://www.w3.org/1999/xlink" content-type="dwc:verbatimCoordinates" xlink:type="simple"><named-content content-type="geo-json" specific-use="{&#34;type&#34;:&#34;Point&#34;,&#34;coordinates&#34;:[107.816667,47.950000]}" id="NCID0EW3AG" xlink:type="simple">47°57'N, 107°49'E</named-content></named-content>), 1833 m a.s.l., 30 VII 2015, 1♂, on <italic><tp:taxon-name><tp:taxon-name-part taxon-name-part-type="genus" reg="Seseli">Seseli</tp:taxon-name-part> <tp:taxon-name-part taxon-name-part-type="species" reg="condensatum">condensatum</tp:taxon-name-part></tp:taxon-name></italic>, leg. <abbrev xmlns:xlink="http://www.w3.org/1999/xlink" xlink:title="Marcin Walczak" id="ABBRID0EG4AG" xlink:type="simple">MW</abbrev>; Selenge Aimag: 50 km NE of Zuunkharaa (<named-content xmlns:xlink="http://www.w3.org/1999/xlink" content-type="dwc:verbatimCoordinates" xlink:type="simple"><named-content content-type="geo-json" specific-use="{&#34;type&#34;:&#34;Point&#34;,&#34;coordinates&#34;:[107.283333,49.083333]}" id="NCID0EN4AG" xlink:type="simple">49°05'N, 107°17'E</named-content></named-content>), 930 m a.s.l., 02 VIII 2015, 8 larvae, <italic><tp:taxon-name><tp:taxon-name-part taxon-name-part-type="genus" reg="Betula">Betula</tp:taxon-name-part> <tp:taxon-name-part taxon-name-part-type="species" reg="platyphylla">platyphylla</tp:taxon-name-part></tp:taxon-name></italic>, leg. <abbrev xmlns:xlink="http://www.w3.org/1999/xlink" xlink:title="Lech Karpiński" id="ABBRID0E44AG" xlink:type="simple">LK</abbrev>, <abbrev xmlns:xlink="http://www.w3.org/1999/xlink" xlink:title="Marcin Walczak" id="ABBRID0EB5AG" xlink:type="simple">MW</abbrev>, and <abbrev xmlns:xlink="http://www.w3.org/1999/xlink" xlink:title="Wojciech T. Szczepański" id="ABBRID0EF5AG" xlink:type="simple">WTS</abbrev>.</p></tp:treatment-sec><tp:treatment-sec sec-type="remarks" id="SECID0EJ5AG"><title>Remarks.</title><p>This is a temperate Palaearctic species that is distributed from north-eastern Europe to the Far East (<xref ref-type="bibr" rid="B64">Švácha and Danilevsky 1989</xref>, <xref ref-type="bibr" rid="B61">Sama 2002</xref>). Moreover, the subspecies <italic><tp:taxon-name><tp:taxon-name-part taxon-name-part-type="genus" reg="Lepturalia">L.</tp:taxon-name-part> <tp:taxon-name-part taxon-name-part-type="species" reg="nigripes">nigripes</tp:taxon-name-part> <tp:taxon-name-part taxon-name-part-type="subspecies" reg="rufipennis">rufipennis</tp:taxon-name-part></tp:taxon-name></italic> is known to occur in the easternmost part of its territory from East Siberia and Kazakhstan to the Far East (<xref ref-type="bibr" rid="B11">Danilevsky 2017a</xref>).</p><p>In Mongolia, it is a quite common species, especially in stands having a large share of birch trees (e.g., <xref ref-type="bibr" rid="B51">Namhaidorzh 1972</xref>, <xref ref-type="bibr" rid="B2">Cherepanov 1990a</xref>, <xref ref-type="bibr" rid="B49">Müller et al. 2013</xref>), which is the main preferred host plant species. The development of the larvae takes place in trunks, branches, and decaying stumps. The adults fly from May to August and feed on the flowers of various species (<xref ref-type="bibr" rid="B2">Cherepanov 1990a</xref>, <xref ref-type="bibr" rid="B61">Sama 2002</xref>).</p><p>A single male was observed on flowers in the forest steppe (Fig. <xref ref-type="fig" rid="F8">7A</xref>). The larvae (Fig. <xref ref-type="fig" rid="F8">7B</xref>) were found in the rotten stumps of the birch <italic><tp:taxon-name><tp:taxon-name-part taxon-name-part-type="genus" reg="Betula">Betula</tp:taxon-name-part> <tp:taxon-name-part taxon-name-part-type="species" reg="platyphylla">platyphylla</tp:taxon-name-part></tp:taxon-name></italic> in their basal zones in the light taiga (Fig. <xref ref-type="fig" rid="F8">7C</xref>). Like <italic><tp:taxon-name><tp:taxon-name-part taxon-name-part-type="genus" reg="Lepturalia">L.</tp:taxon-name-part> <tp:taxon-name-part taxon-name-part-type="species" reg="thoracica">thoracica</tp:taxon-name-part></tp:taxon-name></italic>, this species, which is very rare in Europe, seems to be rather common in pristine local habitats of both Mongolian taiga and forest steppe.</p></tp:treatment-sec><tp:treatment-sec><!--Section generated to contain objects referenced in tp:taxon-treatment.--><fig id="F2" position="float" orientation="portrait"><label>Figure 1.</label><caption><p>Photos of longhorn beetles specimens collected during the expedition to Mongolia in 2015: <bold>A</bold> <italic><tp:taxon-name><tp:taxon-name-part taxon-name-part-type="genus" reg="Gaurotes">Gaurotes</tp:taxon-name-part> <tp:taxon-name-part taxon-name-part-type="species" reg="virginea">virginea</tp:taxon-name-part> <tp:taxon-name-part taxon-name-part-type="subspecies" reg="aemula">aemula</tp:taxon-name-part></tp:taxon-name></italic> (female) <bold>B</bold> <italic><tp:taxon-name><tp:taxon-name-part taxon-name-part-type="genus" reg="Stictoleptura">Stictoleptura</tp:taxon-name-part> <tp:taxon-name-part taxon-name-part-type="species" reg="variicornis">variicornis</tp:taxon-name-part></tp:taxon-name></italic> (male) <bold>C</bold> <italic><tp:taxon-name><tp:taxon-name-part taxon-name-part-type="genus" reg="Stictoleptura">S.</tp:taxon-name-part> <tp:taxon-name-part taxon-name-part-type="species" reg="variicornis">variicornis</tp:taxon-name-part></tp:taxon-name></italic> (female) <bold>D</bold> <italic><tp:taxon-name><tp:taxon-name-part taxon-name-part-type="genus" reg="Anastrangalia">Anastrangalia</tp:taxon-name-part> <tp:taxon-name-part taxon-name-part-type="species" reg="sequensi">sequensi</tp:taxon-name-part></tp:taxon-name></italic> (male) <bold>E</bold> <italic><tp:taxon-name><tp:taxon-name-part taxon-name-part-type="genus" reg="Anastrangalia">A.</tp:taxon-name-part> <tp:taxon-name-part taxon-name-part-type="species" reg="sequensi">sequensi</tp:taxon-name-part></tp:taxon-name></italic> (male, melanistic form) <bold>F</bold> <italic><tp:taxon-name><tp:taxon-name-part taxon-name-part-type="genus" reg="Anastrangalia">A.</tp:taxon-name-part> <tp:taxon-name-part taxon-name-part-type="species" reg="sequensi">sequensi</tp:taxon-name-part></tp:taxon-name></italic> (female) <bold>G</bold> <italic><tp:taxon-name><tp:taxon-name-part taxon-name-part-type="genus" reg="Pachyta">Pachyta</tp:taxon-name-part> <tp:taxon-name-part taxon-name-part-type="species" reg="lamed">lamed</tp:taxon-name-part></tp:taxon-name></italic> (male) <bold>H</bold> <italic><tp:taxon-name><tp:taxon-name-part taxon-name-part-type="genus" reg="Lepturalia">Lepturalia</tp:taxon-name-part> <tp:taxon-name-part taxon-name-part-type="species" reg="nigripes">nigripes</tp:taxon-name-part> <tp:taxon-name-part taxon-name-part-type="subspecies" reg="rufipennis">rufipennis</tp:taxon-name-part></tp:taxon-name></italic> (male) <bold>I</bold> <italic><tp:taxon-name><tp:taxon-name-part taxon-name-part-type="genus" reg="Pachytodes">Pachytodes</tp:taxon-name-part> <tp:taxon-name-part taxon-name-part-type="species" reg="longipes">longipes</tp:taxon-name-part></tp:taxon-name></italic> (female).</p></caption><graphic xmlns:xlink="http://www.w3.org/1999/xlink" xlink:href="zookeys-739-107-g002.jpg" position="float" orientation="portrait" xlink:type="simple" id="oo_187654.jpg"/></fig><fig id="F8" position="float" orientation="portrait"><label>Figure 7.</label><caption><p>Field photos of immature stages and habitats of typical Mongolian cerambycid species: <bold>A</bold> larches in forest steppe, the habitat of <italic><tp:taxon-name><tp:taxon-name-part taxon-name-part-type="genus" reg="Lepturalia">Lepturalia</tp:taxon-name-part> <tp:taxon-name-part taxon-name-part-type="species" reg="nigripes">nigripes</tp:taxon-name-part> <tp:taxon-name-part taxon-name-part-type="subspecies" reg="rufipennis">rufipennis</tp:taxon-name-part></tp:taxon-name></italic> <bold>B</bold> larva of <italic><tp:taxon-name><tp:taxon-name-part taxon-name-part-type="genus" reg="Lepturalia">L.</tp:taxon-name-part> <tp:taxon-name-part taxon-name-part-type="species" reg="nigripes">nigripes</tp:taxon-name-part></tp:taxon-name></italic> in a birch stump <bold>C</bold> site in light taiga, the habitat of <italic><tp:taxon-name><tp:taxon-name-part taxon-name-part-type="genus" reg="Lepturalia">L.</tp:taxon-name-part> <tp:taxon-name-part taxon-name-part-type="species" reg="nigripes">nigripes</tp:taxon-name-part> <tp:taxon-name-part taxon-name-part-type="subspecies" reg="rufipennis">rufipennis</tp:taxon-name-part></tp:taxon-name></italic> and <italic><tp:taxon-name><tp:taxon-name-part taxon-name-part-type="genus" reg="Agapanthia">Agapanthia</tp:taxon-name-part> <tp:taxon-name-part taxon-name-part-type="species" reg="pilicornis">pilicornis</tp:taxon-name-part> <tp:taxon-name-part taxon-name-part-type="subspecies" reg="pilicornis">pilicornis</tp:taxon-name-part></tp:taxon-name></italic> <bold>D</bold> site in forest steppe, the habitat of <italic><tp:taxon-name><tp:taxon-name-part taxon-name-part-type="genus" reg="Clytus">Clytus</tp:taxon-name-part> <tp:taxon-name-part taxon-name-part-type="species" reg="arietoides">arietoides</tp:taxon-name-part></tp:taxon-name></italic>, <italic><tp:taxon-name><tp:taxon-name-part taxon-name-part-type="genus" reg="Monochamus">Monochamus</tp:taxon-name-part> <tp:taxon-name-part taxon-name-part-type="species" reg="impluviatus">impluviatus</tp:taxon-name-part> <tp:taxon-name-part taxon-name-part-type="subspecies" reg="impluviatus">impluviatus</tp:taxon-name-part></tp:taxon-name></italic> and <italic><tp:taxon-name><tp:taxon-name-part taxon-name-part-type="genus" reg="Monochamus">M.</tp:taxon-name-part> <tp:taxon-name-part taxon-name-part-type="species" reg="sutor">sutor</tp:taxon-name-part> <tp:taxon-name-part taxon-name-part-type="subspecies" reg="longulus">longulus</tp:taxon-name-part></tp:taxon-name></italic> <bold>E</bold> broken trunk of the birch in light taiga, the microhabitat of <italic>inter alia <tp:taxon-name><tp:taxon-name-part taxon-name-part-type="genus" reg="Xylotrechus">Xylotrechus</tp:taxon-name-part> <tp:taxon-name-part taxon-name-part-type="species" reg="hircus">hircus</tp:taxon-name-part></tp:taxon-name></italic> and <italic><tp:taxon-name><tp:taxon-name-part taxon-name-part-type="genus" reg="Aegomorphus">Aegomorphus</tp:taxon-name-part> <tp:taxon-name-part taxon-name-part-type="species" reg="obscurior">obscurior</tp:taxon-name-part></tp:taxon-name></italic> <bold>F</bold> birches in light taiga, the habitat of <italic><tp:taxon-name><tp:taxon-name-part taxon-name-part-type="genus" reg="Xylotrechus">X.</tp:taxon-name-part> <tp:taxon-name-part taxon-name-part-type="species" reg="hircus">hircus</tp:taxon-name-part></tp:taxon-name></italic>, <italic><tp:taxon-name><tp:taxon-name-part taxon-name-part-type="genus" reg="Aegomorphus">A.</tp:taxon-name-part> <tp:taxon-name-part taxon-name-part-type="species" reg="obscurior">obscurior</tp:taxon-name-part></tp:taxon-name></italic>, <italic><tp:taxon-name><tp:taxon-name-part taxon-name-part-type="genus" reg="Saperda">Saperda</tp:taxon-name-part> <tp:taxon-name-part taxon-name-part-type="species" reg="scalaris">scalaris</tp:taxon-name-part> <tp:taxon-name-part taxon-name-part-type="subspecies" reg="hieroglyphica">hieroglyphica</tp:taxon-name-part></tp:taxon-name></italic> and <italic><tp:taxon-name><tp:taxon-name-part taxon-name-part-type="genus" reg="Mesosa">Mesosa</tp:taxon-name-part> <tp:taxon-name-part taxon-name-part-type="species" reg="myops">myops</tp:taxon-name-part></tp:taxon-name></italic> <bold>G</bold> larva of <italic><tp:taxon-name><tp:taxon-name-part taxon-name-part-type="genus" reg="Xylotrechus">Xylotrechus</tp:taxon-name-part> <tp:taxon-name-part taxon-name-part-type="species" reg="pantherinus">pantherinus</tp:taxon-name-part></tp:taxon-name></italic> <bold>H</bold> larva of <italic><tp:taxon-name><tp:taxon-name-part taxon-name-part-type="genus" reg="Xylotrechus">X.</tp:taxon-name-part> <tp:taxon-name-part taxon-name-part-type="species" reg="pantherinus">pantherinus</tp:taxon-name-part></tp:taxon-name></italic> deep in the wood of a standing willow trunk.</p></caption><graphic xmlns:xlink="http://www.w3.org/1999/xlink" xlink:href="zookeys-739-107-g008.jpg" position="float" orientation="portrait" xlink:type="simple" id="oo_187660.jpg"/></fig></tp:treatment-sec><ref-list><ref id="B64"><mixed-citation xmlns:xlink="http://www.w3.org/1999/xlink" xlink:type="simple">
          <person-group><name name-style="western"><surname>Švácha</surname><given-names>P</given-names></name><name name-style="western"><surname>Danilevsky</surname><given-names>ML</given-names></name></person-group> (<year>1989</year>) <article-title>Cerambycoid larvae of Europe and Soviet Union (<tp:taxon-name><tp:taxon-name-part taxon-name-part-type="order">Coleoptera</tp:taxon-name-part></tp:taxon-name>, <tp:taxon-name><tp:taxon-name-part taxon-name-part-type="superfamily">Cerambycoidea</tp:taxon-name-part></tp:taxon-name>). Part III. Acta Universitatis <tp:taxon-name><tp:taxon-name-part taxon-name-part-type="subfamily">Carolinae</tp:taxon-name-part></tp:taxon-name>.</article-title> <source>Biologica</source> <volume>32</volume>(<issue>1–2</issue>): <fpage>1</fpage>–<lpage>205</lpage>.</mixed-citation></ref><ref id="B61"><mixed-citation xmlns:xlink="http://www.w3.org/1999/xlink" xlink:type="simple">
          <person-group><name name-style="western"><surname>Sama</surname><given-names>G</given-names></name></person-group> (<year>2002</year>) <source>Atlas of the <tp:taxon-name><tp:taxon-name-part taxon-name-part-type="family">Cerambycidae</tp:taxon-name-part></tp:taxon-name> of Europe and the Mediterranean Area. Vol. 1. Northern, Western, Central and Eastern Europe British isles and Continental Europe from France (excl. Corsica) to Scandinavia and Urals.</source> <publisher-name>Kabourek</publisher-name>, <publisher-loc>Zlín</publisher-loc>, <size units="page">173 pp</size>.</mixed-citation></ref><ref id="B11"><mixed-citation xmlns:xlink="http://www.w3.org/1999/xlink" xlink:type="simple">
          <person-group><name name-style="western"><surname>Danilevsky</surname><given-names>ML</given-names></name></person-group> (<year>2017a</year>) Catalogue of Palaearctic <tp:taxon-name><tp:taxon-name-part taxon-name-part-type="superfamily">Cerambycoidea</tp:taxon-name-part></tp:taxon-name>. [Updated: 15.02.2017] <ext-link xlink:type="simple" ext-link-type="uri" xlink:href="http://cerambycidae.net/catalog.pdf">http://cerambycidae.net/catalog.pdf</ext-link> [accessed on 01 May 2017]</mixed-citation></ref><ref id="B51"><mixed-citation xmlns:xlink="http://www.w3.org/1999/xlink" xlink:type="simple">
          <person-group><name name-style="western"><surname>Namhaidorzh</surname><given-names>B</given-names></name></person-group> (<year>1972</year>) <article-title>On the fauna of longicorn beetles (<tp:taxon-name><tp:taxon-name-part taxon-name-part-type="order">Coleoptera</tp:taxon-name-part></tp:taxon-name>, <tp:taxon-name><tp:taxon-name-part taxon-name-part-type="family">Cerambycidae</tp:taxon-name-part></tp:taxon-name>) of the Mongolian People’s Republic.</article-title> <source>Academy of Sciences of the USSR, Zoological Institute and Academie of Sciences of the MPR, Institute of Biology: Insects of Mongolia, Leningrad</source> <volume>1</volume>: <fpage>495</fpage>–<lpage>538</lpage>. [In Russian]</mixed-citation></ref><ref id="B2"><mixed-citation xmlns:xlink="http://www.w3.org/1999/xlink" xlink:type="simple">
          <person-group><name name-style="western"><surname>Cherepanov</surname><given-names>AI</given-names></name></person-group> (<year>1990a</year>) <source><tp:taxon-name><tp:taxon-name-part taxon-name-part-type="family">Cerambycidae</tp:taxon-name-part></tp:taxon-name> of northern Asia. Vol. 1, <tp:taxon-name><tp:taxon-name-part taxon-name-part-type="subfamily">Prioninae</tp:taxon-name-part></tp:taxon-name>, <tp:taxon-name><tp:taxon-name-part taxon-name-part-type="subfamily">Disteniinae</tp:taxon-name-part></tp:taxon-name>, <tp:taxon-name><tp:taxon-name-part taxon-name-part-type="subfamily">Lepturinae</tp:taxon-name-part></tp:taxon-name>, <tp:taxon-name><tp:taxon-name-part taxon-name-part-type="subfamily">Aseminae</tp:taxon-name-part></tp:taxon-name>.</source> <publisher-name>Oxonian Press</publisher-name>, <publisher-loc>New Delhi</publisher-loc>, <size units="page">642 pp</size>.</mixed-citation></ref><ref id="B49"><mixed-citation xmlns:xlink="http://www.w3.org/1999/xlink" xlink:type="simple">
          <person-group><name name-style="western"><surname>Müller</surname><given-names>J</given-names></name><name name-style="western"><surname>Jarzabek-Müller</surname><given-names>A</given-names></name><name name-style="western"><surname>Bussler</surname><given-names>H</given-names></name></person-group> (<year>2013</year>) Some of the rarest European saproxylic beetles are common in the wilderness of Northern Mongolia - Journal of Insect Conservation 17(5): 989–1001. <ext-link xlink:type="simple" ext-link-type="doi" xlink:href="10.1007/s10841-013-9581-9">https://doi.org/10.1007/s10841-013-9581-9</ext-link></mixed-citation></ref></ref-list></tp:taxon-treatment>
