# Supplementary material for: New data on the longhorn beetles of Mongolia with particular emphasis on the genus Eodorcadion Breuning, 1947 (Coleoptera, Cerambycidae)
Source: Zookeys. 2018 Feb 22;(739):107–50. doi: 10.3897/zookeys.739.23675 (PMC5904442; doi:10.3897/zookeys.739.23675)
Supplement: XML Treatment for Saperda similis [file zookeys.739.23675-treatment20.xml]

<!DOCTYPE tp:taxon-treatment
  PUBLIC "-//TaxonX//DTD Taxonomic Treatment Publishing DTD v0 20100105//EN" "tax-treatment-NSO.dtd">
<tp:taxon-treatment xmlns:tp="http://www.plazi.org/taxpub"><tp:treatment-meta><kwd-group><label>Taxon classification</label><kwd><named-content xmlns:xlink="http://www.w3.org/1999/xlink" content-type="kingdom">Animalia</named-content></kwd><kwd><named-content xmlns:xlink="http://www.w3.org/1999/xlink" content-type="order">Coleoptera</named-content></kwd><kwd><named-content xmlns:xlink="http://www.w3.org/1999/xlink" content-type="family">Cerambycidae</named-content></kwd></kwd-group><mixed-citation publication-type="journal"><person-group><name><surname>Karpiński</surname><given-names>Lech</given-names></name><name><surname>Szczepański</surname><given-names>Wojciech T.</given-names></name><name><surname>Boldgiv</surname><given-names>Bazartseren</given-names></name><name><surname>Walczak</surname><given-names>Marcin</given-names></name></person-group><article-title>New data on the longhorn beetles of Mongolia with particular emphasis on the genus <italic><tp:taxon-name><tp:taxon-name-part taxon-name-part-type="genus" reg="Eodorcadion">Eodorcadion</tp:taxon-name-part></tp:taxon-name></italic> Breuning, 1947 (<tp:taxon-name><tp:taxon-name-part taxon-name-part-type="order">Coleoptera</tp:taxon-name-part></tp:taxon-name>, <tp:taxon-name><tp:taxon-name-part taxon-name-part-type="family">Cerambycidae</tp:taxon-name-part></tp:taxon-name>)</article-title><source>Zookeys</source><day>22</day><month>2</month><year>2018</year><volume>2018</volume><issue>739</issue><fpage>107</fpage><lpage>150</lpage><pub-id pub-id-type="doi">10.3897/zookeys.739.23675</pub-id></mixed-citation></tp:treatment-meta><tp:nomenclature><tp:taxon-name>
              <tp:taxon-name-part taxon-name-part-type="genus" reg="Saperda">Saperda</tp:taxon-name-part>
              <tp:taxon-name-part taxon-name-part-type="species" reg="similis">similis</tp:taxon-name-part>
            </tp:taxon-name><tp:taxon-authority>Laicharting, 1784</tp:taxon-authority></tp:nomenclature><tp:treatment-sec sec-type="material" id="SECID0EZVAI"><title>Material examined.</title><p>Selenge Aimag: 50 km NE of Zuunkharaa (<named-content xmlns:xlink="http://www.w3.org/1999/xlink" content-type="dwc:verbatimCoordinates" xlink:type="simple"><named-content content-type="geo-json" specific-use="{&#34;type&#34;:&#34;Point&#34;,&#34;coordinates&#34;:[107.283333,49.083333]}" id="NCID0ECWAI" xlink:type="simple">49°05'N, 107°17'E</named-content></named-content>), 930 m a.s.l., 03 VIII 2015, 1 larva, <italic><tp:taxon-name><tp:taxon-name-part taxon-name-part-type="genus" reg="Salix">Salix</tp:taxon-name-part></tp:taxon-name></italic> sp., leg. <abbrev xmlns:xlink="http://www.w3.org/1999/xlink" xlink:title="Lech Karpiński" id="ABBRID0EOWAI" xlink:type="simple">LK</abbrev>.</p></tp:treatment-sec><tp:treatment-sec sec-type="remarks" id="SECID0ESWAI"><title>Remarks.</title><p>
              <italic><tp:taxon-name><tp:taxon-name-part taxon-name-part-type="genus" reg="Saperda">Saperda</tp:taxon-name-part> <tp:taxon-name-part taxon-name-part-type="species" reg="similis">similis</tp:taxon-name-part></tp:taxon-name></italic> is a rather rare but widespread species that is distributed from Europe to the Far East (<xref ref-type="bibr" rid="B11">Danilevsky 2017a</xref>). Although this species is ecologically associated with willows (<xref ref-type="bibr" rid="B6">Cherepanov 1991b</xref>), according to <xref ref-type="bibr" rid="B61">Sama (2002)</xref>, it is probably monophagous on <italic><tp:taxon-name><tp:taxon-name-part taxon-name-part-type="genus" reg="Salix">Salix</tp:taxon-name-part> <tp:taxon-name-part taxon-name-part-type="species" reg="caprea">caprea</tp:taxon-name-part></tp:taxon-name></italic>. The larvae develop in thin stems and branches of willows that are still growing (<xref ref-type="bibr" rid="B6">Cherepanov 1991b</xref>). The adults are active at dusk and during the night in June and July and can be found on their host plants (<xref ref-type="bibr" rid="B61">Sama 2002</xref>).</p><p>A single larva in a pupal cell (Fig. <xref ref-type="fig" rid="F10">9E</xref>) was found in the trunk of a recently dead willow <italic><tp:taxon-name><tp:taxon-name-part taxon-name-part-type="genus" reg="Salix">Salix</tp:taxon-name-part></tp:taxon-name></italic> sp. in the light taiga next to a river (Fig. <xref ref-type="fig" rid="F10">9F</xref>).</p></tp:treatment-sec><tp:treatment-sec><!--Section generated to contain objects referenced in tp:taxon-treatment.--><fig id="F10" position="float" orientation="portrait"><label>Figure 9.</label><caption><p>Field photos of immature stages and habitats of typical Mongolian cerambycid species: <bold>A</bold> shrub of <italic><tp:taxon-name><tp:taxon-name-part taxon-name-part-type="genus" reg="Caragana">Caragana</tp:taxon-name-part> <tp:taxon-name-part taxon-name-part-type="species" reg="bungei">bungei</tp:taxon-name-part></tp:taxon-name></italic>, the host plant of <italic><tp:taxon-name><tp:taxon-name-part taxon-name-part-type="genus" reg="Anoplistes">Anoplistes</tp:taxon-name-part></tp:taxon-name></italic> and <italic><tp:taxon-name><tp:taxon-name-part taxon-name-part-type="genus" reg="Chlorophorus">Chlorophorus</tp:taxon-name-part></tp:taxon-name></italic> species <bold>B</bold> <italic><tp:taxon-name><tp:taxon-name-part taxon-name-part-type="genus" reg="Caragana">Caragana</tp:taxon-name-part> <tp:taxon-name-part taxon-name-part-type="species" reg="leucophloea">leucophloea</tp:taxon-name-part></tp:taxon-name></italic> shrubs in semi-desert, the habitat of <italic><tp:taxon-name><tp:taxon-name-part taxon-name-part-type="genus" reg="Anoplistes">Anoplistes</tp:taxon-name-part> <tp:taxon-name-part taxon-name-part-type="species" reg="halodendri">halodendri</tp:taxon-name-part> <tp:taxon-name-part taxon-name-part-type="subspecies" reg="minutus">minutus</tp:taxon-name-part></tp:taxon-name></italic> <bold>C</bold> cross-section of larval feeding grounds of <italic><tp:taxon-name><tp:taxon-name-part taxon-name-part-type="genus" reg="Anoplistes">Anoplistes</tp:taxon-name-part> <tp:taxon-name-part taxon-name-part-type="species" reg="halodendri">halodendri</tp:taxon-name-part></tp:taxon-name></italic> in <italic><tp:taxon-name><tp:taxon-name-part taxon-name-part-type="genus" reg="Caragana">Caragana</tp:taxon-name-part></tp:taxon-name></italic> stem <bold>D</bold> adults emergence holes of <italic><tp:taxon-name><tp:taxon-name-part taxon-name-part-type="genus" reg="Anoplistes">Anoplistes</tp:taxon-name-part> <tp:taxon-name-part taxon-name-part-type="species" reg="halodendri">halodendri</tp:taxon-name-part></tp:taxon-name></italic> <bold>E</bold> larva of <italic><tp:taxon-name><tp:taxon-name-part taxon-name-part-type="genus" reg="Saperda">Saperda</tp:taxon-name-part> <tp:taxon-name-part taxon-name-part-type="species" reg="similis">similis</tp:taxon-name-part></tp:taxon-name></italic> in its pupal cell <bold>F</bold> riverbank in light taiga, the habitat of <italic><tp:taxon-name><tp:taxon-name-part taxon-name-part-type="genus" reg="Saperda">S.</tp:taxon-name-part> <tp:taxon-name-part taxon-name-part-type="species" reg="similis">similis</tp:taxon-name-part></tp:taxon-name></italic> <bold>G</bold> larva of <italic><tp:taxon-name><tp:taxon-name-part taxon-name-part-type="genus" reg="Saperda">Saperda</tp:taxon-name-part> <tp:taxon-name-part taxon-name-part-type="species" reg="scalaris">scalaris</tp:taxon-name-part></tp:taxon-name></italic> <bold>H</bold> thick layer of cambium under the bark of broken birch trunk, the microhabitat of <italic><tp:taxon-name><tp:taxon-name-part taxon-name-part-type="genus" reg="Saperda">S.</tp:taxon-name-part> <tp:taxon-name-part taxon-name-part-type="species" reg="scalaris">scalaris</tp:taxon-name-part></tp:taxon-name></italic> and <italic><tp:taxon-name><tp:taxon-name-part taxon-name-part-type="genus" reg="Mesosa">Mesosa</tp:taxon-name-part> <tp:taxon-name-part taxon-name-part-type="species" reg="myops">myops</tp:taxon-name-part></tp:taxon-name></italic>.</p></caption><graphic xmlns:xlink="http://www.w3.org/1999/xlink" xlink:href="zookeys-739-107-g010.jpg" position="float" orientation="portrait" xlink:type="simple" id="oo_187662.jpg"/></fig></tp:treatment-sec><ref-list><ref id="B11"><mixed-citation xmlns:xlink="http://www.w3.org/1999/xlink" xlink:type="simple">
          <person-group><name name-style="western"><surname>Danilevsky</surname><given-names>ML</given-names></name></person-group> (<year>2017a</year>) Catalogue of Palaearctic <tp:taxon-name><tp:taxon-name-part taxon-name-part-type="superfamily">Cerambycoidea</tp:taxon-name-part></tp:taxon-name>. [Updated: 15.02.2017] <ext-link xlink:type="simple" ext-link-type="uri" xlink:href="http://cerambycidae.net/catalog.pdf">http://cerambycidae.net/catalog.pdf</ext-link> [accessed on 01 May 2017]</mixed-citation></ref><ref id="B6"><mixed-citation xmlns:xlink="http://www.w3.org/1999/xlink" xlink:type="simple">
          <person-group><name name-style="western"><surname>Cherepanov</surname><given-names>AI</given-names></name></person-group> (<year>1991b</year>) <source><tp:taxon-name><tp:taxon-name-part taxon-name-part-type="family">Cerambycidae</tp:taxon-name-part></tp:taxon-name> of northern Asia. Vol. 3, <tp:taxon-name><tp:taxon-name-part taxon-name-part-type="subfamily">Lamiinae</tp:taxon-name-part></tp:taxon-name> Part III.</source> <publisher-name>Oxonian Press</publisher-name>, <publisher-loc>New Delhi</publisher-loc>, <size units="page">395 pp</size>.</mixed-citation></ref><ref id="B61"><mixed-citation xmlns:xlink="http://www.w3.org/1999/xlink" xlink:type="simple">
          <person-group><name name-style="western"><surname>Sama</surname><given-names>G</given-names></name></person-group> (<year>2002</year>) <source>Atlas of the <tp:taxon-name><tp:taxon-name-part taxon-name-part-type="family">Cerambycidae</tp:taxon-name-part></tp:taxon-name> of Europe and the Mediterranean Area. Vol. 1. Northern, Western, Central and Eastern Europe British isles and Continental Europe from France (excl. Corsica) to Scandinavia and Urals.</source> <publisher-name>Kabourek</publisher-name>, <publisher-loc>Zlín</publisher-loc>, <size units="page">173 pp</size>.</mixed-citation></ref></ref-list></tp:taxon-treatment>
