# Supplementary material for: New data on the longhorn beetles of Mongolia with particular emphasis on the genus Eodorcadion Breuning, 1947 (Coleoptera, Cerambycidae)
Source: Zookeys. 2018 Feb 22;(739):107–50. doi: 10.3897/zookeys.739.23675 (PMC5904442; doi:10.3897/zookeys.739.23675)
Supplement: XML Treatment for Eodorcadion dorcas dorcas [file zookeys.739.23675-treatment26.xml]

<!DOCTYPE tp:taxon-treatment
  PUBLIC "-//TaxonX//DTD Taxonomic Treatment Publishing DTD v0 20100105//EN" "tax-treatment-NSO.dtd">
<tp:taxon-treatment xmlns:tp="http://www.plazi.org/taxpub"><tp:treatment-meta><kwd-group><label>Taxon classification</label><kwd><named-content xmlns:xlink="http://www.w3.org/1999/xlink" content-type="kingdom">Animalia</named-content></kwd><kwd><named-content xmlns:xlink="http://www.w3.org/1999/xlink" content-type="order">Coleoptera</named-content></kwd><kwd><named-content xmlns:xlink="http://www.w3.org/1999/xlink" content-type="family">Cerambycidae</named-content></kwd></kwd-group><mixed-citation publication-type="journal"><person-group><name><surname>Karpiński</surname><given-names>Lech</given-names></name><name><surname>Szczepański</surname><given-names>Wojciech T.</given-names></name><name><surname>Boldgiv</surname><given-names>Bazartseren</given-names></name><name><surname>Walczak</surname><given-names>Marcin</given-names></name></person-group><article-title>New data on the longhorn beetles of Mongolia with particular emphasis on the genus <italic><tp:taxon-name><tp:taxon-name-part taxon-name-part-type="genus" reg="Eodorcadion">Eodorcadion</tp:taxon-name-part></tp:taxon-name></italic> Breuning, 1947 (<tp:taxon-name><tp:taxon-name-part taxon-name-part-type="order">Coleoptera</tp:taxon-name-part></tp:taxon-name>, <tp:taxon-name><tp:taxon-name-part taxon-name-part-type="family">Cerambycidae</tp:taxon-name-part></tp:taxon-name>)</article-title><source>Zookeys</source><day>22</day><month>2</month><year>2018</year><volume>2018</volume><issue>739</issue><fpage>107</fpage><lpage>150</lpage><pub-id pub-id-type="doi">10.3897/zookeys.739.23675</pub-id></mixed-citation></tp:treatment-meta><tp:nomenclature><tp:taxon-name>
              <tp:taxon-name-part taxon-name-part-type="genus" reg="Eodorcadion">Eodorcadion</tp:taxon-name-part>
              <tp:taxon-name-part taxon-name-part-type="species" reg="dorcas">dorcas</tp:taxon-name-part>
              <tp:taxon-name-part taxon-name-part-type="subspecies" reg="dorcas">dorcas</tp:taxon-name-part>
            </tp:taxon-name><tp:taxon-authority>(Jakovlev, 1901)</tp:taxon-authority><xref ref-type="fig" rid="F4">Figs 3G, H</xref><xref ref-type="fig" rid="F12">, 11A</xref></tp:nomenclature><tp:treatment-sec sec-type="material" id="SECID0EA4CI"><title>Material examined.</title><p>Govi-Altai Aimag: 20 km SSW of Bayan-Uul (<named-content xmlns:xlink="http://www.w3.org/1999/xlink" content-type="dwc:verbatimCoordinates" xlink:type="simple"><named-content content-type="geo-json" specific-use="{&#34;type&#34;:&#34;Point&#34;,&#34;coordinates&#34;:[95.116667,46.850000]}" id="NCID0EJ4CI" xlink:type="simple">46°51'N, 95°07'E</named-content></named-content>), 1878 m a.s.l., 11 VIII 2015, 1♂, 2♀♀, leg. <abbrev xmlns:xlink="http://www.w3.org/1999/xlink" xlink:title="Marcin Walczak" id="ABBRID0EO4CI" xlink:type="simple">MW</abbrev>; 4♂♂, leg. <abbrev xmlns:xlink="http://www.w3.org/1999/xlink" xlink:title="Lech Karpiński" id="ABBRID0ES4CI" xlink:type="simple">LK</abbrev>.</p></tp:treatment-sec><tp:treatment-sec sec-type="remarks" id="SECID0EW4CI"><title>Remarks.</title><p>This taxon is endemic to Mongolia and is distributed from the Khovd environs to the west and the southern parts Zavkhan Aimag and then to the northern part of Gobi-Altai Aimag (<xref ref-type="bibr" rid="B8">Danilevsky 2007</xref>).</p><p>Only a few specimens were collected in the late afternoon in a small enclave (Fig. <xref ref-type="fig" rid="F12">11B</xref>) with high tufts of grass <italic><tp:taxon-name><tp:taxon-name-part taxon-name-part-type="genus" reg="Achnatherum">Achnatherum</tp:taxon-name-part> <tp:taxon-name-part taxon-name-part-type="species" reg="splendens">splendens</tp:taxon-name-part></tp:taxon-name></italic> (Fig. <xref ref-type="fig" rid="F12">11C</xref>) during rather cold (22 °C), cloudy and windy weather. The males (Fig. <xref ref-type="fig" rid="F12">11A</xref>) were rather mobile, running and trying to hide in the tufts of grass. In this locality, the remains of several imagines were found (Fig. <xref ref-type="fig" rid="F12">11D</xref>).</p><fig id="F12" position="float" orientation="portrait"><label>Figure 11.</label><caption><p>Field photos of imagines in nature and habitats of typical Mongolian cerambycid species: <bold>A</bold> male of <italic><tp:taxon-name><tp:taxon-name-part taxon-name-part-type="genus" reg="Eodorcadion">Eodorcadion</tp:taxon-name-part> <tp:taxon-name-part taxon-name-part-type="species" reg="dorcas">dorcas</tp:taxon-name-part> <tp:taxon-name-part taxon-name-part-type="subspecies" reg="dorcas">dorcas</tp:taxon-name-part></tp:taxon-name></italic> <bold>B</bold> small enclave with high tufts of grass, the habitat of <italic><tp:taxon-name><tp:taxon-name-part taxon-name-part-type="genus" reg="Eodorcadion">E.</tp:taxon-name-part> <tp:taxon-name-part taxon-name-part-type="species" reg="dorcas">dorcas</tp:taxon-name-part> <tp:taxon-name-part taxon-name-part-type="subspecies" reg="dorcas">dorcas</tp:taxon-name-part></tp:taxon-name></italic> <bold>C</bold> tuft of needlegrass <italic><tp:taxon-name><tp:taxon-name-part taxon-name-part-type="genus" reg="Achnatherum">Achnatherum</tp:taxon-name-part> <tp:taxon-name-part taxon-name-part-type="species" reg="splendens">splendens</tp:taxon-name-part></tp:taxon-name></italic>, the possible host plant of larvae of <italic><tp:taxon-name><tp:taxon-name-part taxon-name-part-type="genus" reg="Eodorcadion">E.</tp:taxon-name-part> <tp:taxon-name-part taxon-name-part-type="species" reg="dorcas">dorcas</tp:taxon-name-part> <tp:taxon-name-part taxon-name-part-type="subspecies" reg="dorcas">dorcas</tp:taxon-name-part></tp:taxon-name></italic> <bold>D</bold> remains of a female of <italic><tp:taxon-name><tp:taxon-name-part taxon-name-part-type="genus" reg="Eodorcadion">E.</tp:taxon-name-part> <tp:taxon-name-part taxon-name-part-type="species" reg="dorcas">dorcas</tp:taxon-name-part> <tp:taxon-name-part taxon-name-part-type="subspecies" reg="dorcas">dorcas</tp:taxon-name-part></tp:taxon-name></italic> <bold>E</bold> male of <italic><tp:taxon-name><tp:taxon-name-part taxon-name-part-type="genus" reg="Eodorcadion">Eodorcadion</tp:taxon-name-part> <tp:taxon-name-part taxon-name-part-type="species" reg="dorcas">dorcas</tp:taxon-name-part> <tp:taxon-name-part taxon-name-part-type="subspecies" reg="scabrosum">scabrosum</tp:taxon-name-part></tp:taxon-name></italic> <bold>F</bold> female of <italic><tp:taxon-name><tp:taxon-name-part taxon-name-part-type="genus" reg="Eodorcadion">E.</tp:taxon-name-part> <tp:taxon-name-part taxon-name-part-type="species" reg="dorcas">dorcas</tp:taxon-name-part> <tp:taxon-name-part taxon-name-part-type="subspecies" reg="scabrosum">scabrosum</tp:taxon-name-part></tp:taxon-name></italic> during eating a blade of <italic><tp:taxon-name><tp:taxon-name-part taxon-name-part-type="genus" reg="Iris">Iris</tp:taxon-name-part> <tp:taxon-name-part taxon-name-part-type="species" reg="tenuifolia">tenuifolia</tp:taxon-name-part></tp:taxon-name></italic> <bold>G</bold> pair of <italic><tp:taxon-name><tp:taxon-name-part taxon-name-part-type="genus" reg="Eodorcadion">E.</tp:taxon-name-part> <tp:taxon-name-part taxon-name-part-type="species" reg="dorcas">dorcas</tp:taxon-name-part> <tp:taxon-name-part taxon-name-part-type="subspecies" reg="scabrosum">scabrosum</tp:taxon-name-part></tp:taxon-name> in copula</italic> on <italic><tp:taxon-name><tp:taxon-name-part taxon-name-part-type="genus" reg="Iris">I.</tp:taxon-name-part> <tp:taxon-name-part taxon-name-part-type="species" reg="tenuifolia">tenuifolia</tp:taxon-name-part></tp:taxon-name></italic> <bold>H</bold> attempt to mate while laying eggs by a female of <italic><tp:taxon-name><tp:taxon-name-part taxon-name-part-type="genus" reg="Eodorcadion">E.</tp:taxon-name-part> <tp:taxon-name-part taxon-name-part-type="species" reg="dorcas">dorcas</tp:taxon-name-part> <tp:taxon-name-part taxon-name-part-type="subspecies" reg="scabrosum">scabrosum</tp:taxon-name-part></tp:taxon-name></italic> in the roots of <italic><tp:taxon-name><tp:taxon-name-part taxon-name-part-type="genus" reg="Iris">I.</tp:taxon-name-part> <tp:taxon-name-part taxon-name-part-type="species" reg="tenuifolia">tenuifolia</tp:taxon-name-part></tp:taxon-name></italic>.</p></caption><graphic xmlns:xlink="http://www.w3.org/1999/xlink" xlink:href="zookeys-739-107-g012.jpg" position="float" orientation="portrait" xlink:type="simple" id="oo_187664.jpg"/></fig></tp:treatment-sec><tp:treatment-sec><!--Section generated to contain objects referenced in tp:taxon-treatment.--><fig id="F4" position="float" orientation="portrait"><label>Figure 3.</label><caption><p>Photos of longhorn beetles specimens collected during the expedition to Mongolia in 2015: <bold>A</bold> <italic><tp:taxon-name><tp:taxon-name-part taxon-name-part-type="genus" reg="Eodorcadion">Eodorcadion</tp:taxon-name-part> <tp:taxon-name-part taxon-name-part-type="species" reg="consentaneum">consentaneum</tp:taxon-name-part></tp:taxon-name></italic> (male) <bold>B</bold> <italic><tp:taxon-name><tp:taxon-name-part taxon-name-part-type="genus" reg="Eodorcadion">E.</tp:taxon-name-part> <tp:taxon-name-part taxon-name-part-type="species" reg="consentaneum">consentaneum</tp:taxon-name-part></tp:taxon-name></italic> (female, black form) <bold>C</bold> <italic><tp:taxon-name><tp:taxon-name-part taxon-name-part-type="genus" reg="Eodorcadion">E.</tp:taxon-name-part> <tp:taxon-name-part taxon-name-part-type="species" reg="consentaneum">consentaneum</tp:taxon-name-part></tp:taxon-name></italic> (female, striped form) <bold>D</bold> <italic><tp:taxon-name><tp:taxon-name-part taxon-name-part-type="genus" reg="Eodorcadion">Eodorcadion</tp:taxon-name-part> <tp:taxon-name-part taxon-name-part-type="species" reg="dorcas">dorcas</tp:taxon-name-part> <tp:taxon-name-part taxon-name-part-type="subspecies" reg="scabrosum">scabrosum</tp:taxon-name-part></tp:taxon-name></italic> (male) <bold>E</bold> <italic><tp:taxon-name><tp:taxon-name-part taxon-name-part-type="genus" reg="Eodorcadion">E.</tp:taxon-name-part> <tp:taxon-name-part taxon-name-part-type="species" reg="dorcas">dorcas</tp:taxon-name-part> <tp:taxon-name-part taxon-name-part-type="subspecies" reg="scabrosum">scabrosum</tp:taxon-name-part></tp:taxon-name></italic> (female, black form) <bold>F</bold> <italic><tp:taxon-name><tp:taxon-name-part taxon-name-part-type="genus" reg="Eodorcadion">E.</tp:taxon-name-part> <tp:taxon-name-part taxon-name-part-type="species" reg="dorcas">dorcas</tp:taxon-name-part> <tp:taxon-name-part taxon-name-part-type="subspecies" reg="scabrosum">scabrosum</tp:taxon-name-part></tp:taxon-name></italic> (female, striped form) <bold>G</bold> <italic><tp:taxon-name><tp:taxon-name-part taxon-name-part-type="genus" reg="Eodorcadion">Eodorcadion</tp:taxon-name-part> <tp:taxon-name-part taxon-name-part-type="species" reg="dorcas">dorcas</tp:taxon-name-part> <tp:taxon-name-part taxon-name-part-type="subspecies" reg="dorcas">dorcas</tp:taxon-name-part></tp:taxon-name></italic> (male) <bold>H</bold> <italic><tp:taxon-name><tp:taxon-name-part taxon-name-part-type="genus" reg="Eodorcadion">E.</tp:taxon-name-part> <tp:taxon-name-part taxon-name-part-type="species" reg="dorcas">dorcas</tp:taxon-name-part> <tp:taxon-name-part taxon-name-part-type="subspecies" reg="dorcas">dorcas</tp:taxon-name-part></tp:taxon-name></italic> (female) <bold>I</bold> <italic><tp:taxon-name><tp:taxon-name-part taxon-name-part-type="genus" reg="Eodorcadion">Eodorcadion</tp:taxon-name-part> <tp:taxon-name-part taxon-name-part-type="species" reg="maurum">maurum</tp:taxon-name-part> <tp:taxon-name-part taxon-name-part-type="subspecies" reg="australe">australe</tp:taxon-name-part></tp:taxon-name></italic> (male).</p></caption><graphic xmlns:xlink="http://www.w3.org/1999/xlink" xlink:href="zookeys-739-107-g004.jpg" position="float" orientation="portrait" xlink:type="simple" id="oo_187656.jpg"/></fig></tp:treatment-sec><ref-list><ref id="B8"><mixed-citation xmlns:xlink="http://www.w3.org/1999/xlink" xlink:type="simple">
          <person-group><name name-style="western"><surname>Danilevsky</surname><given-names>ML</given-names></name></person-group> (<year>2007</year>) Revision of the genus <italic><tp:taxon-name><tp:taxon-name-part taxon-name-part-type="genus">Eodorcadion</tp:taxon-name-part></tp:taxon-name></italic> Breuning, 1947 (<tp:taxon-name><tp:taxon-name-part taxon-name-part-type="order">Coleoptera</tp:taxon-name-part></tp:taxon-name>, <tp:taxon-name><tp:taxon-name-part taxon-name-part-type="family">Cerambycidae</tp:taxon-name-part></tp:taxon-name>). Magellanes. Collection systematique 16, 230 pp.</mixed-citation></ref></ref-list></tp:taxon-treatment>
