# Supplementary material for: New data on the longhorn beetles of Mongolia with particular emphasis on the genus Eodorcadion Breuning, 1947 (Coleoptera, Cerambycidae)
Source: Zookeys. 2018 Feb 22;(739):107–50. doi: 10.3897/zookeys.739.23675 (PMC5904442; doi:10.3897/zookeys.739.23675)
Supplement: XML Treatment for Eodorcadion exaratum argali [file zookeys.739.23675-treatment31.xml]

<!DOCTYPE tp:taxon-treatment
  PUBLIC "-//TaxonX//DTD Taxonomic Treatment Publishing DTD v0 20100105//EN" "tax-treatment-NSO.dtd">
<tp:taxon-treatment xmlns:tp="http://www.plazi.org/taxpub"><tp:treatment-meta><kwd-group><label>Taxon classification</label><kwd><named-content xmlns:xlink="http://www.w3.org/1999/xlink" content-type="kingdom">Animalia</named-content></kwd><kwd><named-content xmlns:xlink="http://www.w3.org/1999/xlink" content-type="order">Coleoptera</named-content></kwd><kwd><named-content xmlns:xlink="http://www.w3.org/1999/xlink" content-type="family">Cerambycidae</named-content></kwd></kwd-group><mixed-citation publication-type="journal"><person-group><name><surname>Karpiński</surname><given-names>Lech</given-names></name><name><surname>Szczepański</surname><given-names>Wojciech T.</given-names></name><name><surname>Boldgiv</surname><given-names>Bazartseren</given-names></name><name><surname>Walczak</surname><given-names>Marcin</given-names></name></person-group><article-title>New data on the longhorn beetles of Mongolia with particular emphasis on the genus <italic><tp:taxon-name><tp:taxon-name-part taxon-name-part-type="genus" reg="Eodorcadion">Eodorcadion</tp:taxon-name-part></tp:taxon-name></italic> Breuning, 1947 (<tp:taxon-name><tp:taxon-name-part taxon-name-part-type="order">Coleoptera</tp:taxon-name-part></tp:taxon-name>, <tp:taxon-name><tp:taxon-name-part taxon-name-part-type="family">Cerambycidae</tp:taxon-name-part></tp:taxon-name>)</article-title><source>Zookeys</source><day>22</day><month>2</month><year>2018</year><volume>2018</volume><issue>739</issue><fpage>107</fpage><lpage>150</lpage><pub-id pub-id-type="doi">10.3897/zookeys.739.23675</pub-id></mixed-citation></tp:treatment-meta><tp:nomenclature><tp:taxon-name>
              <tp:taxon-name-part taxon-name-part-type="genus" reg="Eodorcadion">Eodorcadion</tp:taxon-name-part>
              <tp:taxon-name-part taxon-name-part-type="species" reg="exaratum">exaratum</tp:taxon-name-part>
              <tp:taxon-name-part taxon-name-part-type="subspecies" reg="argali">argali</tp:taxon-name-part>
            </tp:taxon-name><tp:taxon-authority>(Jakovlev, 1889)</tp:taxon-authority><xref ref-type="fig" rid="F5">Figs 4D, E</xref><xref ref-type="fig" rid="F15">, 14F, G</xref></tp:nomenclature><tp:treatment-sec sec-type="material" id="SECID0EFHAK"><title>Material examined.</title><p>Bulgan Aimag, 20 km N of Ulaanshiveet, (<named-content xmlns:xlink="http://www.w3.org/1999/xlink" content-type="dwc:verbatimCoordinates" xlink:type="simple"><named-content content-type="geo-json" specific-use="{&#34;type&#34;:&#34;Point&#34;,&#34;coordinates&#34;:[103.850000,47.616667]}" id="NCID0EOHAK" xlink:type="simple">47°37'N, 103°51'E</named-content></named-content>), 1108 m a.s.l.; 19 VIII 2015: 6♂♂, 3♀♀, leg. <abbrev xmlns:xlink="http://www.w3.org/1999/xlink" xlink:title="Marcin Walczak" id="ABBRID0ETHAK" xlink:type="simple">MW</abbrev>; 3♂♂, 4♀♀, leg. <abbrev xmlns:xlink="http://www.w3.org/1999/xlink" xlink:title="Wojciech T. Szczepański" id="ABBRID0EXHAK" xlink:type="simple">WTS</abbrev>; 1♂, 4♀♀, leg. <abbrev xmlns:xlink="http://www.w3.org/1999/xlink" xlink:title="Lech Karpiński" id="ABBRID0E2HAK" xlink:type="simple">LK</abbrev>.</p></tp:treatment-sec><tp:treatment-sec sec-type="remarks" id="SECID0E6HAK"><title>Remarks.</title><p>This subspecies is distributed in the eastern part of Mongolia from the western boundary of Khentey Aimag to the Chinese border (<xref ref-type="bibr" rid="B8">Danilevsky 2007</xref>).</p><p>The adults are active at the turn of July and August. <xref ref-type="bibr" rid="B8">Danilevsky (2007)</xref> observed imagines of this species feeding on <italic><tp:taxon-name><tp:taxon-name-part taxon-name-part-type="genus" reg="Caragana">Caragana</tp:taxon-name-part></tp:taxon-name></italic> stems. This shrub has not been found in the presented locality.</p><p>In the late evening hours (about 8–9 p.m.), the specimens were collected during slightly windy weather from a habitat (pasture) that was mainly covered with low grass and herbs (Fig. <xref ref-type="fig" rid="F15">14H</xref>). In this locality, most of the beetles were hidden under rocks and cow dung (Fig. <xref ref-type="fig" rid="F15">14G</xref>).</p></tp:treatment-sec><tp:treatment-sec><!--Section generated to contain objects referenced in tp:taxon-treatment.--><fig id="F5" position="float" orientation="portrait"><label>Figure 4.</label><caption><p>Photos of longhorn beetles specimens collected during the expedition to Mongolia in 2015: <bold>A</bold> <italic><tp:taxon-name><tp:taxon-name-part taxon-name-part-type="genus" reg="Eodorcadion">Eodorcadion</tp:taxon-name-part> <tp:taxon-name-part taxon-name-part-type="species" reg="maurum">maurum</tp:taxon-name-part> <tp:taxon-name-part taxon-name-part-type="subspecies" reg="australe">australe</tp:taxon-name-part></tp:taxon-name></italic> (female) <bold>B</bold> <italic><tp:taxon-name><tp:taxon-name-part taxon-name-part-type="genus" reg="Eodorcadion">Eodorcadion</tp:taxon-name-part> <tp:taxon-name-part taxon-name-part-type="species" reg="oryx">oryx</tp:taxon-name-part></tp:taxon-name></italic> (male) <bold>C</bold> <italic><tp:taxon-name><tp:taxon-name-part taxon-name-part-type="genus" reg="Eodorcadion">E.</tp:taxon-name-part> <tp:taxon-name-part taxon-name-part-type="species" reg="oryx">oryx</tp:taxon-name-part></tp:taxon-name></italic> (female) <bold>D</bold> <italic><tp:taxon-name><tp:taxon-name-part taxon-name-part-type="genus" reg="Eodorcadion">Eodorcadion</tp:taxon-name-part> <tp:taxon-name-part taxon-name-part-type="species" reg="exaratum">exaratum</tp:taxon-name-part> <tp:taxon-name-part taxon-name-part-type="subspecies" reg="argali">argali</tp:taxon-name-part></tp:taxon-name></italic> (male) <bold>E</bold> <italic><tp:taxon-name><tp:taxon-name-part taxon-name-part-type="genus" reg="Eodorcadion">E.</tp:taxon-name-part> <tp:taxon-name-part taxon-name-part-type="species" reg="exaratum">exaratum</tp:taxon-name-part> <tp:taxon-name-part taxon-name-part-type="subspecies" reg="argali">argali</tp:taxon-name-part></tp:taxon-name></italic> (female) <bold>F</bold> <italic><tp:taxon-name><tp:taxon-name-part taxon-name-part-type="genus" reg="Eodorcadion">Eodorcadion</tp:taxon-name-part> <tp:taxon-name-part taxon-name-part-type="species" reg="intermedium">intermedium</tp:taxon-name-part> <tp:taxon-name-part taxon-name-part-type="subspecies" reg="intermedium">intermedium</tp:taxon-name-part></tp:taxon-name></italic> (male, reddish form) <bold>G</bold> <italic><tp:taxon-name><tp:taxon-name-part taxon-name-part-type="genus" reg="Eodorcadion">E.</tp:taxon-name-part> <tp:taxon-name-part taxon-name-part-type="species" reg="intermedium">intermedium</tp:taxon-name-part> <tp:taxon-name-part taxon-name-part-type="subspecies" reg="intermedium">intermedium</tp:taxon-name-part></tp:taxon-name></italic> (male, intermediate form) <bold>H</bold> <italic><tp:taxon-name><tp:taxon-name-part taxon-name-part-type="genus" reg="Eodorcadion">E.</tp:taxon-name-part> <tp:taxon-name-part taxon-name-part-type="species" reg="intermedium">intermedium</tp:taxon-name-part> <tp:taxon-name-part taxon-name-part-type="subspecies" reg="intermedium">intermedium</tp:taxon-name-part></tp:taxon-name></italic> (male, blackish form) <bold>I</bold> <italic><tp:taxon-name><tp:taxon-name-part taxon-name-part-type="genus" reg="Eodorcadion">E.</tp:taxon-name-part> <tp:taxon-name-part taxon-name-part-type="species" reg="intermedium">intermedium</tp:taxon-name-part> <tp:taxon-name-part taxon-name-part-type="subspecies" reg="intermedium">intermedium</tp:taxon-name-part></tp:taxon-name></italic> (female, reddish form).</p></caption><graphic xmlns:xlink="http://www.w3.org/1999/xlink" xlink:href="zookeys-739-107-g005.jpg" position="float" orientation="portrait" xlink:type="simple" id="oo_187657.jpg"/></fig><fig id="F15" position="float" orientation="portrait"><label>Figure 14.</label><caption><p>Field photos of imagines in nature and habitats of typical Mongolian cerambycid species: <bold>A</bold> remains of imago of <italic><tp:taxon-name><tp:taxon-name-part taxon-name-part-type="genus" reg="Eodorcadion">Eodorcadion</tp:taxon-name-part> <tp:taxon-name-part taxon-name-part-type="species" reg="intermedium">intermedium</tp:taxon-name-part> <tp:taxon-name-part taxon-name-part-type="subspecies" reg="intermedium">intermedium</tp:taxon-name-part></tp:taxon-name></italic> in a bird’s pellet <bold>B</bold> male of <italic><tp:taxon-name><tp:taxon-name-part taxon-name-part-type="genus" reg="Eodorcadion">Eodorcadion</tp:taxon-name-part> <tp:taxon-name-part taxon-name-part-type="species" reg="oryx">oryx</tp:taxon-name-part></tp:taxon-name></italic> <bold>C</bold> female of <italic><tp:taxon-name><tp:taxon-name-part taxon-name-part-type="genus" reg="Eodorcadion">E.</tp:taxon-name-part> <tp:taxon-name-part taxon-name-part-type="species" reg="oryx">oryx</tp:taxon-name-part></tp:taxon-name></italic> <bold>D</bold> periphery of a drying lake with a mix of high and low grass, the habitat of <italic><tp:taxon-name><tp:taxon-name-part taxon-name-part-type="genus" reg="Eodorcadion">E.</tp:taxon-name-part> <tp:taxon-name-part taxon-name-part-type="species" reg="oryx">oryx</tp:taxon-name-part></tp:taxon-name></italic> and <italic><tp:taxon-name><tp:taxon-name-part taxon-name-part-type="genus" reg="Eodorcadion">Eodorcadion</tp:taxon-name-part> <tp:taxon-name-part taxon-name-part-type="species" reg="humerale">humerale</tp:taxon-name-part> <tp:taxon-name-part taxon-name-part-type="subspecies" reg="impluviatum">impluviatum</tp:taxon-name-part></tp:taxon-name></italic> <bold>E</bold> detailed view of the habitat of <italic><tp:taxon-name><tp:taxon-name-part taxon-name-part-type="genus" reg="Eodorcadion">E.</tp:taxon-name-part> <tp:taxon-name-part taxon-name-part-type="species" reg="oryx">oryx</tp:taxon-name-part></tp:taxon-name></italic> and <italic><tp:taxon-name><tp:taxon-name-part taxon-name-part-type="genus" reg="Eodorcadion">E.</tp:taxon-name-part> <tp:taxon-name-part taxon-name-part-type="species" reg="humerale">humerale</tp:taxon-name-part> <tp:taxon-name-part taxon-name-part-type="subspecies" reg="impluviatum">impluviatum</tp:taxon-name-part></tp:taxon-name></italic> <bold>F</bold> female of <italic><tp:taxon-name><tp:taxon-name-part taxon-name-part-type="genus" reg="Eodorcadion">Eodorcadion</tp:taxon-name-part> <tp:taxon-name-part taxon-name-part-type="species" reg="exaratum">exaratum</tp:taxon-name-part> <tp:taxon-name-part taxon-name-part-type="subspecies" reg="argali">argali</tp:taxon-name-part></tp:taxon-name></italic> <bold>G</bold> female of <italic><tp:taxon-name><tp:taxon-name-part taxon-name-part-type="genus" reg="Eodorcadion">E.</tp:taxon-name-part> <tp:taxon-name-part taxon-name-part-type="species" reg="exaratum">exaratum</tp:taxon-name-part> <tp:taxon-name-part taxon-name-part-type="subspecies" reg="argali">argali</tp:taxon-name-part></tp:taxon-name></italic> under cow dung <bold>H</bold> pasture with low grass and herbs in Ulaanshiveet environs, the habitat of <italic><tp:taxon-name><tp:taxon-name-part taxon-name-part-type="genus" reg="Eodorcadion">E.</tp:taxon-name-part> <tp:taxon-name-part taxon-name-part-type="species" reg="exaratum">exaratum</tp:taxon-name-part> <tp:taxon-name-part taxon-name-part-type="subspecies" reg="argali">argali</tp:taxon-name-part></tp:taxon-name></italic>.</p></caption><graphic xmlns:xlink="http://www.w3.org/1999/xlink" xlink:href="zookeys-739-107-g015.jpg" position="float" orientation="portrait" xlink:type="simple" id="oo_187668.jpg"/></fig></tp:treatment-sec><ref-list><ref id="B8"><mixed-citation xmlns:xlink="http://www.w3.org/1999/xlink" xlink:type="simple">
          <person-group><name name-style="western"><surname>Danilevsky</surname><given-names>ML</given-names></name></person-group> (<year>2007</year>) Revision of the genus <italic><tp:taxon-name><tp:taxon-name-part taxon-name-part-type="genus">Eodorcadion</tp:taxon-name-part></tp:taxon-name></italic> Breuning, 1947 (<tp:taxon-name><tp:taxon-name-part taxon-name-part-type="order">Coleoptera</tp:taxon-name-part></tp:taxon-name>, <tp:taxon-name><tp:taxon-name-part taxon-name-part-type="family">Cerambycidae</tp:taxon-name-part></tp:taxon-name>). Magellanes. Collection systematique 16, 230 pp.</mixed-citation></ref></ref-list></tp:taxon-treatment>
