# Supplementary material for: New data on the longhorn beetles of Mongolia with particular emphasis on the genus Eodorcadion Breuning, 1947 (Coleoptera, Cerambycidae)
Source: Zookeys. 2018 Feb 22;(739):107–50. doi: 10.3897/zookeys.739.23675 (PMC5904442; doi:10.3897/zookeys.739.23675)
Supplement: XML Treatment for Eodorcadion humerale impluviatum [file zookeys.739.23675-treatment32.xml]

<!DOCTYPE tp:taxon-treatment
  PUBLIC "-//TaxonX//DTD Taxonomic Treatment Publishing DTD v0 20100105//EN" "tax-treatment-NSO.dtd">
<tp:taxon-treatment xmlns:tp="http://www.plazi.org/taxpub"><tp:treatment-meta><kwd-group><label>Taxon classification</label><kwd><named-content xmlns:xlink="http://www.w3.org/1999/xlink" content-type="kingdom">Animalia</named-content></kwd><kwd><named-content xmlns:xlink="http://www.w3.org/1999/xlink" content-type="order">Coleoptera</named-content></kwd><kwd><named-content xmlns:xlink="http://www.w3.org/1999/xlink" content-type="family">Cerambycidae</named-content></kwd></kwd-group><mixed-citation publication-type="journal"><person-group><name><surname>Karpiński</surname><given-names>Lech</given-names></name><name><surname>Szczepański</surname><given-names>Wojciech T.</given-names></name><name><surname>Boldgiv</surname><given-names>Bazartseren</given-names></name><name><surname>Walczak</surname><given-names>Marcin</given-names></name></person-group><article-title>New data on the longhorn beetles of Mongolia with particular emphasis on the genus <italic><tp:taxon-name><tp:taxon-name-part taxon-name-part-type="genus" reg="Eodorcadion">Eodorcadion</tp:taxon-name-part></tp:taxon-name></italic> Breuning, 1947 (<tp:taxon-name><tp:taxon-name-part taxon-name-part-type="order">Coleoptera</tp:taxon-name-part></tp:taxon-name>, <tp:taxon-name><tp:taxon-name-part taxon-name-part-type="family">Cerambycidae</tp:taxon-name-part></tp:taxon-name>)</article-title><source>Zookeys</source><day>22</day><month>2</month><year>2018</year><volume>2018</volume><issue>739</issue><fpage>107</fpage><lpage>150</lpage><pub-id pub-id-type="doi">10.3897/zookeys.739.23675</pub-id></mixed-citation></tp:treatment-meta><tp:nomenclature><tp:taxon-name>
              <tp:taxon-name-part taxon-name-part-type="genus" reg="Eodorcadion">Eodorcadion</tp:taxon-name-part>
              <tp:taxon-name-part taxon-name-part-type="species" reg="humerale">humerale</tp:taxon-name-part>
              <tp:taxon-name-part taxon-name-part-type="subspecies" reg="impluviatum">impluviatum</tp:taxon-name-part>
            </tp:taxon-name><tp:taxon-authority>(Faldermann, 1833)</tp:taxon-authority><xref ref-type="fig" rid="F3">Figs 2D–G</xref><xref ref-type="fig" rid="F16">, 15A–D</xref><!--PageBreak--><!--PageBreak--></tp:nomenclature><tp:treatment-sec sec-type="material" id="SECID0ESKAK"><title>Material examined.</title><p>Töv Aimag: 80 km NE of Ulaanbaatar [Улаанбаатар] (<named-content xmlns:xlink="http://www.w3.org/1999/xlink" content-type="dwc:verbatimCoordinates" xlink:type="simple"><named-content content-type="geo-json" specific-use="{&#34;type&#34;:&#34;Point&#34;,&#34;coordinates&#34;:[107.716667,48.216667]}" id="NCID0E2KAK" xlink:type="simple">48°13'N, 107°43'E</named-content></named-content>), 1778 m a.s.l., 31 VII 2015, 17♂♂, 7♀♀, leg. <abbrev xmlns:xlink="http://www.w3.org/1999/xlink" xlink:title="Marcin Walczak" id="ABBRID0EALAK" xlink:type="simple">MW</abbrev>; 9♂♂, 4♀♀, leg. <abbrev xmlns:xlink="http://www.w3.org/1999/xlink" xlink:title="Lech Karpiński" id="ABBRID0EELAK" xlink:type="simple">LK</abbrev>; 11♂♂, 1♀, leg. <abbrev xmlns:xlink="http://www.w3.org/1999/xlink" xlink:title="Wojciech T. Szczepański" id="ABBRID0EILAK" xlink:type="simple">WTS</abbrev> (exclusively smaller and darker forms); Bayankhongor Aimag: 35 km SE of Bumbugur [Бөмбөгөр] (<named-content xmlns:xlink="http://www.w3.org/1999/xlink" content-type="dwc:verbatimCoordinates" xlink:type="simple"><named-content content-type="geo-json" specific-use="{&#34;type&#34;:&#34;Point&#34;,&#34;coordinates&#34;:[99.833333,45.983333]}" id="NCID0EPLAK" xlink:type="simple">45°59'N, 99°50'E</named-content></named-content>), 1598 m a.s.l., 16 VIII 2015, 9♂♂, 7♀♀, leg. <abbrev xmlns:xlink="http://www.w3.org/1999/xlink" xlink:title="Marcin Walczak" id="ABBRID0EULAK" xlink:type="simple">MW</abbrev>; 4♂♂ (including 3 dead specimens), leg. <abbrev xmlns:xlink="http://www.w3.org/1999/xlink" xlink:title="Wojciech T. Szczepański" id="ABBRID0EYLAK" xlink:type="simple">WTS</abbrev>; 3♂♂, 1♀, leg. <abbrev xmlns:xlink="http://www.w3.org/1999/xlink" xlink:title="Lech Karpiński" id="ABBRID0E3LAK" xlink:type="simple">LK</abbrev> (exclusively yellow coloured forms); 33 km S of Nariinteel [Нарийнтээл]; (<named-content xmlns:xlink="http://www.w3.org/1999/xlink" content-type="dwc:verbatimCoordinates" xlink:type="simple"><named-content content-type="geo-json" specific-use="{&#34;type&#34;:&#34;Point&#34;,&#34;coordinates&#34;:[101.366667,45.650000]}" id="NCID0EDMAK" xlink:type="simple">45°39'N, 101°22'E</named-content></named-content>), 1626 m a.s.l., 17 VIII 2015, 1♂ (dead specimen), leg. <abbrev xmlns:xlink="http://www.w3.org/1999/xlink" xlink:title="Marcin Walczak" id="ABBRID0EIMAK" xlink:type="simple">MW</abbrev>; 1♀ (dead specimen), leg. <abbrev xmlns:xlink="http://www.w3.org/1999/xlink" xlink:title="Lech Karpiński" id="ABBRID0EMMAK" xlink:type="simple">LK</abbrev>; 10 km S of Khairkhandulaan [Хайрхандулаан] (<named-content xmlns:xlink="http://www.w3.org/1999/xlink" content-type="dwc:verbatimCoordinates" xlink:type="simple"><named-content content-type="geo-json" specific-use="{&#34;type&#34;:&#34;Point&#34;,&#34;coordinates&#34;:[101.983333,45.800000]}" id="NCID0ETMAK" xlink:type="simple">45°48'N, 101°59'E</named-content></named-content>), 1748 m a.s.l., 18–19 VIII 2015, 2♂♂, leg. <abbrev xmlns:xlink="http://www.w3.org/1999/xlink" xlink:title="Lech Karpiński" id="ABBRID0EYMAK" xlink:type="simple">LK</abbrev>; 1♂, leg. <abbrev xmlns:xlink="http://www.w3.org/1999/xlink" xlink:title="Marcin Walczak" id="ABBRID0E3MAK" xlink:type="simple">MW</abbrev>; 1♂, leg. <abbrev xmlns:xlink="http://www.w3.org/1999/xlink" xlink:title="Wojciech T. Szczepański" id="ABBRID0EANAK" xlink:type="simple">WTS</abbrev>.</p></tp:treatment-sec><tp:treatment-sec sec-type="remarks" id="SECID0EENAK"><title>Remarks.</title><p>This widespread species, which contains three subspecies, is distributed in Russia from Transbaikalia to the Pacific Ocean in the Primorsky region, in the central and north-eastern parts of Mongolia and in north-eastern China. <italic><tp:taxon-name><tp:taxon-name-part taxon-name-part-type="genus" reg="Eodorcadion">Eodorcadion</tp:taxon-name-part> <tp:taxon-name-part taxon-name-part-type="species" reg="humerale">humerale</tp:taxon-name-part> <tp:taxon-name-part taxon-name-part-type="subspecies" reg="humerale">humerale</tp:taxon-name-part></tp:taxon-name></italic> is limited to the territory of Mongolia, where it has many known localities in the areas of Bayankhongor Aimag and Ulaanbaatar (<xref ref-type="bibr" rid="B8">Danilevsky 2007</xref>).</p><p>This taxon was observed sympatrically with other <italic><tp:taxon-name><tp:taxon-name-part taxon-name-part-type="genus" reg="Eodorcadion">Eodorcadion</tp:taxon-name-part></tp:taxon-name></italic> species, i.e., <italic><tp:taxon-name><tp:taxon-name-part taxon-name-part-type="genus" reg="Eodorcadion">E.</tp:taxon-name-part> <tp:taxon-name-part taxon-name-part-type="species" reg="intermedium">intermedium</tp:taxon-name-part></tp:taxon-name></italic> and <italic><tp:taxon-name><tp:taxon-name-part taxon-name-part-type="genus" reg="Eodorcadion">E.</tp:taxon-name-part> <tp:taxon-name-part taxon-name-part-type="species" reg="oryx">oryx</tp:taxon-name-part></tp:taxon-name></italic>, in steppe habitats (Fig. <xref ref-type="fig" rid="F15">14D</xref>) that had tufts of high grass (<italic>inter alia <tp:taxon-name><tp:taxon-name-part taxon-name-part-type="genus" reg="Achnatherum">Achnatherum</tp:taxon-name-part> <tp:taxon-name-part taxon-name-part-type="species" reg="splendens">splendens</tp:taxon-name-part></tp:taxon-name></italic>). In addition to the typical form (Fig. <xref ref-type="fig" rid="F16">15A</xref>), that was collected in most of the presented localities, in the Khentey Mountains, we found a specific population characterised by a definitely smaller body size and by elytra covered with fewer white spots of hairs (sometimes almost completely black) (Fig. <xref ref-type="fig" rid="F16">15B–D</xref>). This population inhabits a xerothermic slope with a rich plant community on the edge of a larch woodlot in a forest-steppe habitat (Figs <xref ref-type="fig" rid="F11">10E</xref>, <xref ref-type="fig" rid="F16">15E</xref>). During rather cloudy weather before a storm, some specimens were still active and copulating (Fig. <xref ref-type="fig" rid="F16">15D</xref>) in the afternoon hours (about 1 p.m.). On the same plot, we also observed approximately ten specimens of <italic><tp:taxon-name><tp:taxon-name-part taxon-name-part-type="genus" reg="Eodorcadion">E.</tp:taxon-name-part> <tp:taxon-name-part taxon-name-part-type="species" reg="carinatum">carinatum</tp:taxon-name-part> <tp:taxon-name-part taxon-name-part-type="subspecies" reg="involvens">involvens</tp:taxon-name-part></tp:taxon-name></italic> and one female of <italic><tp:taxon-name><tp:taxon-name-part taxon-name-part-type="genus" reg="Monochamus">Monochamus</tp:taxon-name-part> <tp:taxon-name-part taxon-name-part-type="species" reg="impluviatus">impluviatus</tp:taxon-name-part> <tp:taxon-name-part taxon-name-part-type="subspecies" reg="impluviatus">impluviatus</tp:taxon-name-part></tp:taxon-name></italic>. Due to the considerable dissimilarity in body size and type of biotope, this population requires further research and possibly represents a transitional form between two subspecies (<italic><tp:taxon-name><tp:taxon-name-part taxon-name-part-type="genus" reg="Eodorcadion">E.</tp:taxon-name-part> <tp:taxon-name-part taxon-name-part-type="species" reg="humerale">h.</tp:taxon-name-part> <tp:taxon-name-part taxon-name-part-type="subspecies" reg="impluviatum">impluviatum</tp:taxon-name-part></tp:taxon-name></italic> and <italic><tp:taxon-name><tp:taxon-name-part taxon-name-part-type="genus" reg="Eodorcadion">E.</tp:taxon-name-part> <tp:taxon-name-part taxon-name-part-type="species" reg="humerale">h.</tp:taxon-name-part> <tp:taxon-name-part taxon-name-part-type="subspecies" reg="humerale">humerale</tp:taxon-name-part></tp:taxon-name></italic>).</p><fig id="F16" position="float" orientation="portrait"><label>Figure 15.</label><caption><p>Field photos of imagines in nature and habitats of typical Mongolian cerambycid species: <bold>A</bold> male of <italic><tp:taxon-name><tp:taxon-name-part taxon-name-part-type="genus" reg="Eodorcadion">Eodorcadion</tp:taxon-name-part> <tp:taxon-name-part taxon-name-part-type="species" reg="humerale">humerale</tp:taxon-name-part> <tp:taxon-name-part taxon-name-part-type="subspecies" reg="impluviatum">impluviatum</tp:taxon-name-part></tp:taxon-name></italic> (typical form) <bold>B</bold> male of <italic><tp:taxon-name><tp:taxon-name-part taxon-name-part-type="genus" reg="Eodorcadion">E.</tp:taxon-name-part> <tp:taxon-name-part taxon-name-part-type="species" reg="humerale">humerale</tp:taxon-name-part> <tp:taxon-name-part taxon-name-part-type="subspecies" reg="impluviatum">impluviatum</tp:taxon-name-part></tp:taxon-name></italic> (Khentey Mountains) <bold>C</bold> male of <italic><tp:taxon-name><tp:taxon-name-part taxon-name-part-type="genus" reg="Eodorcadion">E.</tp:taxon-name-part> <tp:taxon-name-part taxon-name-part-type="species" reg="humerale">humerale</tp:taxon-name-part> <tp:taxon-name-part taxon-name-part-type="subspecies" reg="impluviatum">impluviatum</tp:taxon-name-part></tp:taxon-name></italic> (Khentey Mountains, entirely black elytra form) <bold>D</bold> pair of <italic><tp:taxon-name><tp:taxon-name-part taxon-name-part-type="genus" reg="Eodorcadion">E.</tp:taxon-name-part> <tp:taxon-name-part taxon-name-part-type="species" reg="humerale">humerale</tp:taxon-name-part> <tp:taxon-name-part taxon-name-part-type="subspecies" reg="impluviatum">impluviatum</tp:taxon-name-part></tp:taxon-name> in copula</italic> (Khentey Mountains) <bold>E</bold> detailed view of the habitat of <italic><tp:taxon-name><tp:taxon-name-part taxon-name-part-type="genus" reg="Eodorcadion">E.</tp:taxon-name-part> <tp:taxon-name-part taxon-name-part-type="species" reg="humerale">humerale</tp:taxon-name-part> <tp:taxon-name-part taxon-name-part-type="subspecies" reg="impluviatum">impluviatum</tp:taxon-name-part></tp:taxon-name></italic> (Khentey Mountains) <bold>F</bold> female of <italic><tp:taxon-name><tp:taxon-name-part taxon-name-part-type="genus" reg="Monochamus">Monochamus</tp:taxon-name-part> <tp:taxon-name-part taxon-name-part-type="species" reg="impluviatus">impluviatus</tp:taxon-name-part> <tp:taxon-name-part taxon-name-part-type="subspecies" reg="impluviatus">impluviatus</tp:taxon-name-part></tp:taxon-name></italic> <bold>G</bold> larches in forest steppe, the habitat of <italic><tp:taxon-name><tp:taxon-name-part taxon-name-part-type="genus" reg="Monochamus">M.</tp:taxon-name-part> <tp:taxon-name-part taxon-name-part-type="species" reg="impluviatus">impluviatus</tp:taxon-name-part> <tp:taxon-name-part taxon-name-part-type="subspecies" reg="impluviatus">impluviatus</tp:taxon-name-part></tp:taxon-name></italic> <bold>H</bold> various species of coniferous trees and birches in dark taiga, the habitat of <italic><tp:taxon-name><tp:taxon-name-part taxon-name-part-type="genus" reg="Monochamus">Monochamus</tp:taxon-name-part> <tp:taxon-name-part taxon-name-part-type="species" reg="sartor">sartor</tp:taxon-name-part> <tp:taxon-name-part taxon-name-part-type="subspecies" reg="urussovii">urussovii</tp:taxon-name-part></tp:taxon-name></italic>.</p></caption><graphic xmlns:xlink="http://www.w3.org/1999/xlink" xlink:href="zookeys-739-107-g016.jpg" position="float" orientation="portrait" xlink:type="simple" id="oo_187669.jpg"/></fig><!--PageBreak--></tp:treatment-sec><tp:treatment-sec><!--Section generated to contain objects referenced in tp:taxon-treatment.--><fig id="F3" position="float" orientation="portrait"><label>Figure 2.</label><caption><p>Photos of longhorn beetles specimens collected during the expedition to Mongolia in 2015: <bold>A</bold> <italic><tp:taxon-name><tp:taxon-name-part taxon-name-part-type="genus" reg="Clytus">Clytus</tp:taxon-name-part> <tp:taxon-name-part taxon-name-part-type="species" reg="arietoides">arietoides</tp:taxon-name-part></tp:taxon-name></italic> (female) <bold>B</bold> <italic><tp:taxon-name><tp:taxon-name-part taxon-name-part-type="genus" reg="Xylotrechus">Xylotrechus</tp:taxon-name-part> <tp:taxon-name-part taxon-name-part-type="species" reg="hircus">hircus</tp:taxon-name-part></tp:taxon-name></italic> (male) <bold>C</bold> <italic><tp:taxon-name><tp:taxon-name-part taxon-name-part-type="genus" reg="Xylotrechus">X.</tp:taxon-name-part> <tp:taxon-name-part taxon-name-part-type="species" reg="hircus">hircus</tp:taxon-name-part></tp:taxon-name></italic> (female) <bold>D</bold> <italic><tp:taxon-name><tp:taxon-name-part taxon-name-part-type="genus" reg="Eodorcadion">Eodorcadion</tp:taxon-name-part> <tp:taxon-name-part taxon-name-part-type="species" reg="humerale">humerale</tp:taxon-name-part> <tp:taxon-name-part taxon-name-part-type="subspecies" reg="impluviatum">impluviatum</tp:taxon-name-part></tp:taxon-name></italic> (male) <bold>E</bold> <italic><tp:taxon-name><tp:taxon-name-part taxon-name-part-type="genus" reg="Eodorcadion">E.</tp:taxon-name-part> <tp:taxon-name-part taxon-name-part-type="species" reg="humerale">humerale</tp:taxon-name-part> <tp:taxon-name-part taxon-name-part-type="subspecies" reg="impluviatum">impluviatum</tp:taxon-name-part></tp:taxon-name></italic> (female) <bold>F</bold> <italic><tp:taxon-name><tp:taxon-name-part taxon-name-part-type="genus" reg="Eodorcadion">E.</tp:taxon-name-part> <tp:taxon-name-part taxon-name-part-type="species" reg="humerale">humerale</tp:taxon-name-part> <tp:taxon-name-part taxon-name-part-type="subspecies" reg="impluviatum">impluviatum</tp:taxon-name-part></tp:taxon-name></italic> (male, Khentey Mountains) <bold>G</bold> <italic><tp:taxon-name><tp:taxon-name-part taxon-name-part-type="genus" reg="Eodorcadion">E.</tp:taxon-name-part> <tp:taxon-name-part taxon-name-part-type="species" reg="humerale">humerale</tp:taxon-name-part> <tp:taxon-name-part taxon-name-part-type="subspecies" reg="impluviatum">impluviatum</tp:taxon-name-part></tp:taxon-name></italic> (female, Khentey Mountains) <bold>H</bold> <italic><tp:taxon-name><tp:taxon-name-part taxon-name-part-type="genus" reg="Eodorcadion">Eodorcadion</tp:taxon-name-part> <tp:taxon-name-part taxon-name-part-type="species" reg="carinatum">carinatum</tp:taxon-name-part> <tp:taxon-name-part taxon-name-part-type="subspecies" reg="involvens">involvens</tp:taxon-name-part></tp:taxon-name></italic> (male) <bold>I</bold> <italic><tp:taxon-name><tp:taxon-name-part taxon-name-part-type="genus" reg="Eodorcadion">E.</tp:taxon-name-part> <tp:taxon-name-part taxon-name-part-type="species" reg="carinatum">carinatum</tp:taxon-name-part> <tp:taxon-name-part taxon-name-part-type="subspecies" reg="involvens">involvens</tp:taxon-name-part></tp:taxon-name></italic> (female).</p></caption><graphic xmlns:xlink="http://www.w3.org/1999/xlink" xlink:href="zookeys-739-107-g003.jpg" position="float" orientation="portrait" xlink:type="simple" id="oo_187655.jpg"/></fig><fig id="F15" position="float" orientation="portrait"><label>Figure 14.</label><caption><p>Field photos of imagines in nature and habitats of typical Mongolian cerambycid species: <bold>A</bold> remains of imago of <italic><tp:taxon-name><tp:taxon-name-part taxon-name-part-type="genus" reg="Eodorcadion">Eodorcadion</tp:taxon-name-part> <tp:taxon-name-part taxon-name-part-type="species" reg="intermedium">intermedium</tp:taxon-name-part> <tp:taxon-name-part taxon-name-part-type="subspecies" reg="intermedium">intermedium</tp:taxon-name-part></tp:taxon-name></italic> in a bird’s pellet <bold>B</bold> male of <italic><tp:taxon-name><tp:taxon-name-part taxon-name-part-type="genus" reg="Eodorcadion">Eodorcadion</tp:taxon-name-part> <tp:taxon-name-part taxon-name-part-type="species" reg="oryx">oryx</tp:taxon-name-part></tp:taxon-name></italic> <bold>C</bold> female of <italic><tp:taxon-name><tp:taxon-name-part taxon-name-part-type="genus" reg="Eodorcadion">E.</tp:taxon-name-part> <tp:taxon-name-part taxon-name-part-type="species" reg="oryx">oryx</tp:taxon-name-part></tp:taxon-name></italic> <bold>D</bold> periphery of a drying lake with a mix of high and low grass, the habitat of <italic><tp:taxon-name><tp:taxon-name-part taxon-name-part-type="genus" reg="Eodorcadion">E.</tp:taxon-name-part> <tp:taxon-name-part taxon-name-part-type="species" reg="oryx">oryx</tp:taxon-name-part></tp:taxon-name></italic> and <italic><tp:taxon-name><tp:taxon-name-part taxon-name-part-type="genus" reg="Eodorcadion">Eodorcadion</tp:taxon-name-part> <tp:taxon-name-part taxon-name-part-type="species" reg="humerale">humerale</tp:taxon-name-part> <tp:taxon-name-part taxon-name-part-type="subspecies" reg="impluviatum">impluviatum</tp:taxon-name-part></tp:taxon-name></italic> <bold>E</bold> detailed view of the habitat of <italic><tp:taxon-name><tp:taxon-name-part taxon-name-part-type="genus" reg="Eodorcadion">E.</tp:taxon-name-part> <tp:taxon-name-part taxon-name-part-type="species" reg="oryx">oryx</tp:taxon-name-part></tp:taxon-name></italic> and <italic><tp:taxon-name><tp:taxon-name-part taxon-name-part-type="genus" reg="Eodorcadion">E.</tp:taxon-name-part> <tp:taxon-name-part taxon-name-part-type="species" reg="humerale">humerale</tp:taxon-name-part> <tp:taxon-name-part taxon-name-part-type="subspecies" reg="impluviatum">impluviatum</tp:taxon-name-part></tp:taxon-name></italic> <bold>F</bold> female of <italic><tp:taxon-name><tp:taxon-name-part taxon-name-part-type="genus" reg="Eodorcadion">Eodorcadion</tp:taxon-name-part> <tp:taxon-name-part taxon-name-part-type="species" reg="exaratum">exaratum</tp:taxon-name-part> <tp:taxon-name-part taxon-name-part-type="subspecies" reg="argali">argali</tp:taxon-name-part></tp:taxon-name></italic> <bold>G</bold> female of <italic><tp:taxon-name><tp:taxon-name-part taxon-name-part-type="genus" reg="Eodorcadion">E.</tp:taxon-name-part> <tp:taxon-name-part taxon-name-part-type="species" reg="exaratum">exaratum</tp:taxon-name-part> <tp:taxon-name-part taxon-name-part-type="subspecies" reg="argali">argali</tp:taxon-name-part></tp:taxon-name></italic> under cow dung <bold>H</bold> pasture with low grass and herbs in Ulaanshiveet environs, the habitat of <italic><tp:taxon-name><tp:taxon-name-part taxon-name-part-type="genus" reg="Eodorcadion">E.</tp:taxon-name-part> <tp:taxon-name-part taxon-name-part-type="species" reg="exaratum">exaratum</tp:taxon-name-part> <tp:taxon-name-part taxon-name-part-type="subspecies" reg="argali">argali</tp:taxon-name-part></tp:taxon-name></italic>.</p></caption><graphic xmlns:xlink="http://www.w3.org/1999/xlink" xlink:href="zookeys-739-107-g015.jpg" position="float" orientation="portrait" xlink:type="simple" id="oo_187668.jpg"/></fig><fig id="F11" position="float" orientation="portrait"><label>Figure 10.</label><caption><p>Field photos of imagines in nature and habitats of typical Mongolian cerambycid species: <bold>A</bold> male of <italic><tp:taxon-name><tp:taxon-name-part taxon-name-part-type="genus" reg="Eodorcadion">Eodorcadion</tp:taxon-name-part> <tp:taxon-name-part taxon-name-part-type="species" reg="carinatum">carinatum</tp:taxon-name-part> <tp:taxon-name-part taxon-name-part-type="subspecies" reg="involvens">involvens</tp:taxon-name-part></tp:taxon-name></italic> <bold>B</bold> female of <italic><tp:taxon-name><tp:taxon-name-part taxon-name-part-type="genus" reg="Eodorcadion">E.</tp:taxon-name-part> <tp:taxon-name-part taxon-name-part-type="species" reg="carinatum">carinatum</tp:taxon-name-part> <tp:taxon-name-part taxon-name-part-type="subspecies" reg="involvens">involvens</tp:taxon-name-part></tp:taxon-name></italic> <bold>C</bold> female of <italic><tp:taxon-name><tp:taxon-name-part taxon-name-part-type="genus" reg="Eodorcadion">E.</tp:taxon-name-part> <tp:taxon-name-part taxon-name-part-type="species" reg="carinatum">carinatum</tp:taxon-name-part> <tp:taxon-name-part taxon-name-part-type="subspecies" reg="involvens">involvens</tp:taxon-name-part></tp:taxon-name></italic> (white pubescence form) <bold>D</bold> steppe in Ulaanbaatar environs, the habitat of <italic><tp:taxon-name><tp:taxon-name-part taxon-name-part-type="genus" reg="Eodorcadion">E.</tp:taxon-name-part> <tp:taxon-name-part taxon-name-part-type="species" reg="carinatum">carinatum</tp:taxon-name-part> <tp:taxon-name-part taxon-name-part-type="subspecies" reg="involvens">involvens</tp:taxon-name-part></tp:taxon-name></italic> <bold>E</bold> xerothermic mountain slopes, the habitat of <italic><tp:taxon-name><tp:taxon-name-part taxon-name-part-type="genus" reg="Eodorcadion">E.</tp:taxon-name-part> <tp:taxon-name-part taxon-name-part-type="species" reg="carinatum">carinatum</tp:taxon-name-part> <tp:taxon-name-part taxon-name-part-type="subspecies" reg="involvens">involvens</tp:taxon-name-part></tp:taxon-name></italic> and <italic><tp:taxon-name><tp:taxon-name-part taxon-name-part-type="genus" reg="Eodorcadion">Eodorcadion</tp:taxon-name-part> <tp:taxon-name-part taxon-name-part-type="species" reg="humerale">humerale</tp:taxon-name-part> <tp:taxon-name-part taxon-name-part-type="subspecies" reg="impluviatum">impluviatum</tp:taxon-name-part></tp:taxon-name></italic> <bold>F</bold> male of <italic><tp:taxon-name><tp:taxon-name-part taxon-name-part-type="genus" reg="Eodorcadion">Eodorcadion</tp:taxon-name-part> <tp:taxon-name-part taxon-name-part-type="species" reg="maurum">maurum</tp:taxon-name-part> <tp:taxon-name-part taxon-name-part-type="subspecies" reg="australe">australe</tp:taxon-name-part></tp:taxon-name></italic> <bold>G</bold> female of <italic><tp:taxon-name><tp:taxon-name-part taxon-name-part-type="genus" reg="Eodorcadion">E.</tp:taxon-name-part> <tp:taxon-name-part taxon-name-part-type="species" reg="maurum">maurum</tp:taxon-name-part> <tp:taxon-name-part taxon-name-part-type="subspecies" reg="australe">australe</tp:taxon-name-part></tp:taxon-name></italic> <bold>H</bold> short grass meadow in Zereg environs, the habitat of <italic><tp:taxon-name><tp:taxon-name-part taxon-name-part-type="genus" reg="Eodorcadion">E.</tp:taxon-name-part> <tp:taxon-name-part taxon-name-part-type="species" reg="maurum">maurum</tp:taxon-name-part> <tp:taxon-name-part taxon-name-part-type="subspecies" reg="australe">australe</tp:taxon-name-part></tp:taxon-name></italic>.</p></caption><graphic xmlns:xlink="http://www.w3.org/1999/xlink" xlink:href="zookeys-739-107-g011.jpg" position="float" orientation="portrait" xlink:type="simple" id="oo_187663.jpg"/></fig></tp:treatment-sec><ref-list><ref id="B8"><mixed-citation xmlns:xlink="http://www.w3.org/1999/xlink" xlink:type="simple">
          <person-group><name name-style="western"><surname>Danilevsky</surname><given-names>ML</given-names></name></person-group> (<year>2007</year>) Revision of the genus <italic><tp:taxon-name><tp:taxon-name-part taxon-name-part-type="genus">Eodorcadion</tp:taxon-name-part></tp:taxon-name></italic> Breuning, 1947 (<tp:taxon-name><tp:taxon-name-part taxon-name-part-type="order">Coleoptera</tp:taxon-name-part></tp:taxon-name>, <tp:taxon-name><tp:taxon-name-part taxon-name-part-type="family">Cerambycidae</tp:taxon-name-part></tp:taxon-name>). Magellanes. Collection systematique 16, 230 pp.</mixed-citation></ref></ref-list></tp:taxon-treatment>
