# Supplementary material for: New data on the longhorn beetles of Mongolia with particular emphasis on the genus Eodorcadion Breuning, 1947 (Coleoptera, Cerambycidae)
Source: Zookeys. 2018 Feb 22;(739):107–50. doi: 10.3897/zookeys.739.23675 (PMC5904442; doi:10.3897/zookeys.739.23675)
Supplement: XML Treatment for Monochamus sartor urussovii [file zookeys.739.23675-treatment35.xml]

<!DOCTYPE tp:taxon-treatment
  PUBLIC "-//TaxonX//DTD Taxonomic Treatment Publishing DTD v0 20100105//EN" "tax-treatment-NSO.dtd">
<tp:taxon-treatment xmlns:tp="http://www.plazi.org/taxpub"><tp:treatment-meta><kwd-group><label>Taxon classification</label><kwd><named-content xmlns:xlink="http://www.w3.org/1999/xlink" content-type="kingdom">Animalia</named-content></kwd><kwd><named-content xmlns:xlink="http://www.w3.org/1999/xlink" content-type="order">Coleoptera</named-content></kwd><kwd><named-content xmlns:xlink="http://www.w3.org/1999/xlink" content-type="family">Cerambycidae</named-content></kwd></kwd-group><mixed-citation publication-type="journal"><person-group><name><surname>Karpiński</surname><given-names>Lech</given-names></name><name><surname>Szczepański</surname><given-names>Wojciech T.</given-names></name><name><surname>Boldgiv</surname><given-names>Bazartseren</given-names></name><name><surname>Walczak</surname><given-names>Marcin</given-names></name></person-group><article-title>New data on the longhorn beetles of Mongolia with particular emphasis on the genus <italic><tp:taxon-name><tp:taxon-name-part taxon-name-part-type="genus" reg="Eodorcadion">Eodorcadion</tp:taxon-name-part></tp:taxon-name></italic> Breuning, 1947 (<tp:taxon-name><tp:taxon-name-part taxon-name-part-type="order">Coleoptera</tp:taxon-name-part></tp:taxon-name>, <tp:taxon-name><tp:taxon-name-part taxon-name-part-type="family">Cerambycidae</tp:taxon-name-part></tp:taxon-name>)</article-title><source>Zookeys</source><day>22</day><month>2</month><year>2018</year><volume>2018</volume><issue>739</issue><fpage>107</fpage><lpage>150</lpage><pub-id pub-id-type="doi">10.3897/zookeys.739.23675</pub-id></mixed-citation></tp:treatment-meta><tp:nomenclature><tp:taxon-name>
              <tp:taxon-name-part taxon-name-part-type="genus" reg="Monochamus">Monochamus</tp:taxon-name-part>
              <tp:taxon-name-part taxon-name-part-type="species" reg="sartor">sartor</tp:taxon-name-part>
              <tp:taxon-name-part taxon-name-part-type="subspecies" reg="urussovii">urussovii</tp:taxon-name-part>
            </tp:taxon-name><tp:taxon-authority>(Fischer von Waldheim, 1805)</tp:taxon-authority><xref ref-type="fig" rid="F6">Fig. 5G</xref><!--PageBreak--><!--PageBreak--></tp:nomenclature><tp:treatment-sec sec-type="material" id="SECID0EMEBK"><title>Material examined.</title><p>Selenge Aimag: 50 km NE of Zuunkharaa (<named-content xmlns:xlink="http://www.w3.org/1999/xlink" content-type="dwc:verbatimCoordinates" xlink:type="simple"><named-content content-type="geo-json" specific-use="{&#34;type&#34;:&#34;Point&#34;,&#34;coordinates&#34;:[107.283333,49.083333]}" id="NCID0EVEBK" xlink:type="simple">49°05'N, 107°17'E</named-content></named-content>), 930 m a.s.l., 03 VIII 2015, 1♂, leg. <abbrev xmlns:xlink="http://www.w3.org/1999/xlink" xlink:title="Lech Karpiński" id="ABBRID0E1EBK" xlink:type="simple">LK</abbrev>; several larvae, <italic><tp:taxon-name><tp:taxon-name-part taxon-name-part-type="genus" reg="Larix">Larix</tp:taxon-name-part> <tp:taxon-name-part taxon-name-part-type="species" reg="sibirica">sibirica</tp:taxon-name-part></tp:taxon-name></italic> leg. <abbrev xmlns:xlink="http://www.w3.org/1999/xlink" xlink:title="Marcin Walczak" id="ABBRID0EJFBK" xlink:type="simple">MW</abbrev>; Selenge Aimag: 35 km NE of Zuunkharaa (<named-content xmlns:xlink="http://www.w3.org/1999/xlink" content-type="dwc:verbatimCoordinates" xlink:type="simple"><named-content content-type="geo-json" specific-use="{&#34;type&#34;:&#34;Point&#34;,&#34;coordinates&#34;:[106.916667,48.983333]}" id="NCID0EQFBK" xlink:type="simple">48°59'N, 106°55'E</named-content></named-content>), 1399 m a.s.l., 05 VIII 2015, 1♂, leg. <abbrev xmlns:xlink="http://www.w3.org/1999/xlink" xlink:title="Marcin Walczak" id="ABBRID0EVFBK" xlink:type="simple">MW</abbrev>.</p></tp:treatment-sec><tp:treatment-sec sec-type="remarks" id="SECID0EZFBK"><title>Remarks.</title><p>The taxonomic status of this species is uncertain. <xref ref-type="bibr" rid="B1">Cesari et al. (2005)</xref>, <xref ref-type="bibr" rid="B62">Sláma (2006)</xref>, and <xref ref-type="bibr" rid="B68">Wallin et al. (2013)</xref> considered <italic><tp:taxon-name><tp:taxon-name-part taxon-name-part-type="genus" reg="Monochamus">M.</tp:taxon-name-part> <tp:taxon-name-part taxon-name-part-type="species" reg="urussovii">urussovii</tp:taxon-name-part></tp:taxon-name></italic> to be a subspecies of <italic><tp:taxon-name><tp:taxon-name-part taxon-name-part-type="genus" reg="Monochamus">Monochamus</tp:taxon-name-part> <tp:taxon-name-part taxon-name-part-type="species" reg="sartor">sartor</tp:taxon-name-part></tp:taxon-name></italic> (Fabricius, 1787). This taxon is widespread in Siberia and is distributed from Eastern Europe to the Far East and Japan (<xref ref-type="bibr" rid="B11">Danilevsky 2017a</xref>). Depending on the region, the larvae can develop in various conifers (mostly in <italic><tp:taxon-name><tp:taxon-name-part taxon-name-part-type="genus" reg="Abies">Abies</tp:taxon-name-part></tp:taxon-name></italic> and <italic><tp:taxon-name><tp:taxon-name-part taxon-name-part-type="genus" reg="Picea">Picea</tp:taxon-name-part></tp:taxon-name></italic>) and also sporadically on deciduous trees (<xref ref-type="bibr" rid="B4">Cherepanov 1990c</xref>, <xref ref-type="bibr" rid="B68">Wallin et al. 2013</xref>). In the Mongolian taiga, in addition to conifers, this species was found on birches (<xref ref-type="bibr" rid="B49">Müller et al. 2013</xref>). Its larval development usually takes two years. The imagines are active from the second half of May to the end of September (<xref ref-type="bibr" rid="B4">Cherepanov 1990c</xref>). Two single males were caught flying in both light and dark taiga (Fig. <xref ref-type="fig" rid="F16">15H</xref>).</p></tp:treatment-sec><tp:treatment-sec><!--Section generated to contain objects referenced in tp:taxon-treatment.--><fig id="F6" position="float" orientation="portrait"><label>Figure 5.</label><caption><p>Photos of longhorn beetles specimens collected during the expedition to Mongolia in 2015: <bold>A</bold> <italic><tp:taxon-name><tp:taxon-name-part taxon-name-part-type="genus" reg="Aegomorphus">Aegomorphus</tp:taxon-name-part> <tp:taxon-name-part taxon-name-part-type="species" reg="obscurior">obscurior</tp:taxon-name-part></tp:taxon-name></italic> (male) <bold>B</bold> <italic><tp:taxon-name><tp:taxon-name-part taxon-name-part-type="genus" reg="Mesosa">Mesosa</tp:taxon-name-part> <tp:taxon-name-part taxon-name-part-type="species" reg="myops">myops</tp:taxon-name-part></tp:taxon-name></italic> (male) <bold>C</bold> <italic><tp:taxon-name><tp:taxon-name-part taxon-name-part-type="genus" reg="Mesosa">M.</tp:taxon-name-part> <tp:taxon-name-part taxon-name-part-type="species" reg="myops">myops</tp:taxon-name-part></tp:taxon-name></italic> (female) <bold>D</bold> <italic><tp:taxon-name><tp:taxon-name-part taxon-name-part-type="genus" reg="Monochamus">Monochamus</tp:taxon-name-part> <tp:taxon-name-part taxon-name-part-type="species" reg="impluviatus">impluviatus</tp:taxon-name-part> <tp:taxon-name-part taxon-name-part-type="subspecies" reg="impluviatus">impluviatus</tp:taxon-name-part></tp:taxon-name></italic> (male) <bold>E</bold> <italic><tp:taxon-name><tp:taxon-name-part taxon-name-part-type="genus" reg="Monochamus">M.</tp:taxon-name-part> <tp:taxon-name-part taxon-name-part-type="species" reg="impluviatus">impluviatus</tp:taxon-name-part> <tp:taxon-name-part taxon-name-part-type="subspecies" reg="impluviatus">impluviatus</tp:taxon-name-part></tp:taxon-name></italic> (female) <bold>F</bold> <italic><tp:taxon-name><tp:taxon-name-part taxon-name-part-type="genus" reg="Monochamus">Monochamus</tp:taxon-name-part> <tp:taxon-name-part taxon-name-part-type="species" reg="sutor">sutor</tp:taxon-name-part> <tp:taxon-name-part taxon-name-part-type="subspecies" reg="longulus">longulus</tp:taxon-name-part></tp:taxon-name></italic> (female) <bold>G</bold> <italic><tp:taxon-name><tp:taxon-name-part taxon-name-part-type="genus" reg="Monochamus">Monochamus</tp:taxon-name-part> <tp:taxon-name-part taxon-name-part-type="species" reg="sartor">sartor</tp:taxon-name-part> <tp:taxon-name-part taxon-name-part-type="subspecies" reg="urussovii">urussovii</tp:taxon-name-part></tp:taxon-name></italic> (male) <bold>H</bold> <italic><tp:taxon-name><tp:taxon-name-part taxon-name-part-type="genus" reg="Agapanthia">Agapanthia</tp:taxon-name-part> <tp:taxon-name-part taxon-name-part-type="species" reg="pilicornis">pilicornis</tp:taxon-name-part> <tp:taxon-name-part taxon-name-part-type="subspecies" reg="pilicornis">pilicornis</tp:taxon-name-part></tp:taxon-name></italic> (male).</p></caption><graphic xmlns:xlink="http://www.w3.org/1999/xlink" xlink:href="zookeys-739-107-g006.jpg" position="float" orientation="portrait" xlink:type="simple" id="oo_187658.jpg"/></fig><fig id="F16" position="float" orientation="portrait"><label>Figure 15.</label><caption><p>Field photos of imagines in nature and habitats of typical Mongolian cerambycid species: <bold>A</bold> male of <italic><tp:taxon-name><tp:taxon-name-part taxon-name-part-type="genus" reg="Eodorcadion">Eodorcadion</tp:taxon-name-part> <tp:taxon-name-part taxon-name-part-type="species" reg="humerale">humerale</tp:taxon-name-part> <tp:taxon-name-part taxon-name-part-type="subspecies" reg="impluviatum">impluviatum</tp:taxon-name-part></tp:taxon-name></italic> (typical form) <bold>B</bold> male of <italic><tp:taxon-name><tp:taxon-name-part taxon-name-part-type="genus" reg="Eodorcadion">E.</tp:taxon-name-part> <tp:taxon-name-part taxon-name-part-type="species" reg="humerale">humerale</tp:taxon-name-part> <tp:taxon-name-part taxon-name-part-type="subspecies" reg="impluviatum">impluviatum</tp:taxon-name-part></tp:taxon-name></italic> (Khentey Mountains) <bold>C</bold> male of <italic><tp:taxon-name><tp:taxon-name-part taxon-name-part-type="genus" reg="Eodorcadion">E.</tp:taxon-name-part> <tp:taxon-name-part taxon-name-part-type="species" reg="humerale">humerale</tp:taxon-name-part> <tp:taxon-name-part taxon-name-part-type="subspecies" reg="impluviatum">impluviatum</tp:taxon-name-part></tp:taxon-name></italic> (Khentey Mountains, entirely black elytra form) <bold>D</bold> pair of <italic><tp:taxon-name><tp:taxon-name-part taxon-name-part-type="genus" reg="Eodorcadion">E.</tp:taxon-name-part> <tp:taxon-name-part taxon-name-part-type="species" reg="humerale">humerale</tp:taxon-name-part> <tp:taxon-name-part taxon-name-part-type="subspecies" reg="impluviatum">impluviatum</tp:taxon-name-part></tp:taxon-name> in copula</italic> (Khentey Mountains) <bold>E</bold> detailed view of the habitat of <italic><tp:taxon-name><tp:taxon-name-part taxon-name-part-type="genus" reg="Eodorcadion">E.</tp:taxon-name-part> <tp:taxon-name-part taxon-name-part-type="species" reg="humerale">humerale</tp:taxon-name-part> <tp:taxon-name-part taxon-name-part-type="subspecies" reg="impluviatum">impluviatum</tp:taxon-name-part></tp:taxon-name></italic> (Khentey Mountains) <bold>F</bold> female of <italic><tp:taxon-name><tp:taxon-name-part taxon-name-part-type="genus" reg="Monochamus">Monochamus</tp:taxon-name-part> <tp:taxon-name-part taxon-name-part-type="species" reg="impluviatus">impluviatus</tp:taxon-name-part> <tp:taxon-name-part taxon-name-part-type="subspecies" reg="impluviatus">impluviatus</tp:taxon-name-part></tp:taxon-name></italic> <bold>G</bold> larches in forest steppe, the habitat of <italic><tp:taxon-name><tp:taxon-name-part taxon-name-part-type="genus" reg="Monochamus">M.</tp:taxon-name-part> <tp:taxon-name-part taxon-name-part-type="species" reg="impluviatus">impluviatus</tp:taxon-name-part> <tp:taxon-name-part taxon-name-part-type="subspecies" reg="impluviatus">impluviatus</tp:taxon-name-part></tp:taxon-name></italic> <bold>H</bold> various species of coniferous trees and birches in dark taiga, the habitat of <italic><tp:taxon-name><tp:taxon-name-part taxon-name-part-type="genus" reg="Monochamus">Monochamus</tp:taxon-name-part> <tp:taxon-name-part taxon-name-part-type="species" reg="sartor">sartor</tp:taxon-name-part> <tp:taxon-name-part taxon-name-part-type="subspecies" reg="urussovii">urussovii</tp:taxon-name-part></tp:taxon-name></italic>.</p></caption><graphic xmlns:xlink="http://www.w3.org/1999/xlink" xlink:href="zookeys-739-107-g016.jpg" position="float" orientation="portrait" xlink:type="simple" id="oo_187669.jpg"/></fig></tp:treatment-sec><ref-list><ref id="B1"><mixed-citation xmlns:xlink="http://www.w3.org/1999/xlink" xlink:type="simple">
          <person-group><name name-style="western"><surname>Cesari</surname><given-names>M</given-names></name><name name-style="western"><surname>Marescalchi</surname><given-names>O</given-names></name><name name-style="western"><surname>Francardi</surname><given-names>V</given-names></name><name name-style="western"><surname>Mantovani</surname><given-names>B</given-names></name></person-group> (<year>2005</year>) <article-title>Taxonomy and phylogeny of European <italic><tp:taxon-name><tp:taxon-name-part taxon-name-part-type="genus">Monochamus</tp:taxon-name-part></tp:taxon-name></italic> species: first molecular and karyological data.</article-title> <source>Journal of Zoological Systematics and Evolutionary Research</source> <volume>43</volume>: <fpage>1</fpage>–<lpage>7</lpage>. <ext-link xlink:type="simple" ext-link-type="doi" xlink:href="10.1111/j.1439-0469.2004.00279.x">https://doi.org/10.1111/j.1439-0469.2004.00279.x</ext-link></mixed-citation></ref><ref id="B62"><mixed-citation xmlns:xlink="http://www.w3.org/1999/xlink" xlink:type="simple">
          <person-group><name name-style="western"><surname>Sláma</surname><given-names>M</given-names></name></person-group> (<year>2006</year>) <article-title>Icones Insectorum Europae Centralis. <tp:taxon-name><tp:taxon-name-part taxon-name-part-type="order">Coleoptera</tp:taxon-name-part></tp:taxon-name> <tp:taxon-name><tp:taxon-name-part taxon-name-part-type="family">Cerambycidae</tp:taxon-name-part></tp:taxon-name>.</article-title> <source>Folia Heyrovskyana</source> <volume>4</volume>: <fpage>1</fpage>–<lpage>40</lpage>.</mixed-citation></ref><ref id="B68"><mixed-citation xmlns:xlink="http://www.w3.org/1999/xlink" xlink:type="simple">
          <person-group><name name-style="western"><surname>Wallin</surname><given-names>H</given-names></name><name name-style="western"><surname>Schroeder</surname><given-names>M</given-names></name><name name-style="western"><surname>Kvamme</surname><given-names>T</given-names></name></person-group> (<year>2013</year>) <article-title>A review of the European species of <italic><tp:taxon-name><tp:taxon-name-part taxon-name-part-type="genus">Monochamus</tp:taxon-name-part></tp:taxon-name></italic> Dejean, 1821 (<tp:taxon-name><tp:taxon-name-part taxon-name-part-type="order">Coleoptera</tp:taxon-name-part></tp:taxon-name>, <tp:taxon-name><tp:taxon-name-part taxon-name-part-type="family">Cerambycidae</tp:taxon-name-part></tp:taxon-name>) – with a description of the genitalia characters.</article-title> <source>Norwegian Journal of Entomology</source> <volume>60</volume>: <fpage>11</fpage>–<lpage>38</lpage>.</mixed-citation></ref><ref id="B11"><mixed-citation xmlns:xlink="http://www.w3.org/1999/xlink" xlink:type="simple">
          <person-group><name name-style="western"><surname>Danilevsky</surname><given-names>ML</given-names></name></person-group> (<year>2017a</year>) Catalogue of Palaearctic <tp:taxon-name><tp:taxon-name-part taxon-name-part-type="superfamily">Cerambycoidea</tp:taxon-name-part></tp:taxon-name>. [Updated: 15.02.2017] <ext-link xlink:type="simple" ext-link-type="uri" xlink:href="http://cerambycidae.net/catalog.pdf">http://cerambycidae.net/catalog.pdf</ext-link> [accessed on 01 May 2017]</mixed-citation></ref><ref id="B4"><mixed-citation xmlns:xlink="http://www.w3.org/1999/xlink" xlink:type="simple">
          <person-group><name name-style="western"><surname>Cherepanov</surname><given-names>AI</given-names></name></person-group> (<year>1990c</year>) <source>. <tp:taxon-name><tp:taxon-name-part taxon-name-part-type="family">Cerambycidae</tp:taxon-name-part></tp:taxon-name> of northern Asia. Vol. 3, <tp:taxon-name><tp:taxon-name-part taxon-name-part-type="subfamily">Lamiinae</tp:taxon-name-part></tp:taxon-name> Part I.</source> <publisher-name>Oxonian Press</publisher-name>, <publisher-loc>New Delhi</publisher-loc>, <size units="page">300 pp</size>.</mixed-citation></ref><ref id="B49"><mixed-citation xmlns:xlink="http://www.w3.org/1999/xlink" xlink:type="simple">
          <person-group><name name-style="western"><surname>Müller</surname><given-names>J</given-names></name><name name-style="western"><surname>Jarzabek-Müller</surname><given-names>A</given-names></name><name name-style="western"><surname>Bussler</surname><given-names>H</given-names></name></person-group> (<year>2013</year>) Some of the rarest European saproxylic beetles are common in the wilderness of Northern Mongolia - Journal of Insect Conservation 17(5): 989–1001. <ext-link xlink:type="simple" ext-link-type="doi" xlink:href="10.1007/s10841-013-9581-9">https://doi.org/10.1007/s10841-013-9581-9</ext-link></mixed-citation></ref></ref-list></tp:taxon-treatment>
